# Supplementary material for: CyanoStrainChip: A Novel DNA Microarray Tool for High-Throughput Detection of Environmental Cyanobacteria at the Strain Level
Source: Environ Sci Technol. 2024 Mar 8;58(11):5024–34. doi: 10.1021/acs.est.3c11096 (PMC10956431; doi:10.1021/acs.est.3c11096)
Supplement: Supplementary file 2 — es3c11096_si_002.xlsx [file es3c11096_si_002.xlsx]

## Sheet: Sheet1
Table S1. Detailed information of the 1,277 used cyanobacterial strains on the CyanoStrainChip
Strain name	Count of specific probes	Assembly	Size(Mb)	GC%	Type of genomes	Order	Family	Genus	Species
Microcystis aeruginosa NIES-843	35	GCA_000010625.1	5.84279	42.3	Culture genome	Chroococcales	Microcystaceae	Microcystis	Microcystis aeruginosa
Thermosynechococcus elongatus BP-1	30	GCA_000011345.1	2.59386	53.9	Culture genome	Synechococcales	Synechococcaceae	Thermosynechococcus	Thermosynechococcus elongatus
Prochlorococcus marinus str. MIT 9313	32	GCA_000011485.1	2.41087	50.7	Culture genome	Synechococcales	Prochloraceae	Prochlorococcus	Prochlorococcus marinus
Prochlorococcus marinus str. NATL2A	36	GCA_000012465.1	1.8429	35.1	Culture genome	Synechococcales	Prochloraceae	Prochlorococcus	Prochlorococcus marinus
Synechococcus sp. CC9902	30	GCA_000012505.1	2.23483	54.2	Culture genome	Synechococcales	Synechococcaceae	Synechococcus	unclassified Synechococcus
Synechococcus sp. CC9605	28	GCA_000012625.1	2.51066	59.2	Culture genome	Synechococcales	Synechococcaceae	Synechococcus	unclassified Synechococcus
Synechococcus sp. JA-2-3B'a(2-13)	27	GCA_000013225.1	3.04668	58.5	Metagenome-assembly genome	Synechococcales	Synechococcaceae	Synechococcus	unclassified Synechococcus
Synechococcus sp. CC9311	32	GCA_000014585.1	2.60675	52.4	Culture genome	Synechococcales	Synechococcaceae	Synechococcus	unclassified Synechococcus
Prochlorococcus marinus str. AS9601	38	GCA_000015645.1	1.66989	31.3	Culture genome	Synechococcales	Prochloraceae	Prochlorococcus	Prochlorococcus marinus
Prochlorococcus marinus str. MIT 9515	37	GCA_000015665.1	1.70418	30.8	Culture genome	Synechococcales	Prochloraceae	Prochlorococcus	Prochlorococcus marinus
Prochlorococcus marinus str. NATL1A	37	GCA_000015685.1	1.86473	35	Culture genome	Synechococcales	Prochloraceae	Prochlorococcus	Prochlorococcus marinus
Prochlorococcus marinus str. MIT 9303	37	GCA_000015705.1	2.68268	50	Culture genome	Synechococcales	Prochloraceae	Prochlorococcus	Prochlorococcus marinus
Prochlorococcus marinus str. MIT 9301	37	GCA_000015965.1	1.64188	31.3	Culture genome	Synechococcales	Prochloraceae	Prochlorococcus	Prochlorococcus marinus
Prochlorococcus marinus str. MIT 9215	34	GCA_000018065.1	1.73879	31.1	Culture genome	Synechococcales	Prochloraceae	Prochlorococcus	Prochlorococcus marinus
Acaryochloris marina MBIC11017	33	GCA_000018105.1	8.3616	46.9889	Culture genome	Synechococcales	Acaryochloridaceae	Acaryochloris	Acaryochloris marina
Prochlorococcus marinus str. MIT 9211	38	GCA_000018585.1	1.68896	38	Culture genome	Synechococcales	Prochloraceae	Prochlorococcus	Prochlorococcus marinus
Synechococcus sp. PCC 7002	33	GCA_000019485.1	3.40993	49.1616	Culture genome	Synechococcales	Synechococcaceae	Synechococcus	unclassified Synechococcus
Nostoc punctiforme PCC 73102	38	GCA_000020025.1	9.05919	41.3416	Culture genome	Nostocales	Nostocaceae	Nostoc	Nostoc punctiforme
Gloeothece citriformis PCC 7424	37	GCA_000021825.1	6.55417	38.5033	Culture genome	Chroococcales	Aphanothecaceae	Gloeothece	Gloeothece citriformis
Candidatus Atelocyanobacterium thalassa isolate ALOHA	39	GCA_000025125.1	1.44381	31.1	Culture genome	Chroococcales	Aphanothecaceae	Candidatus Atelocyanobacterium	Candidatus Atelocyanobacterium thalassa
Synechococcus sp. RCC307	29	GCA_000063525.1	2.22491	60.8	Culture genome	Synechococcales	Synechococcaceae	Synechococcus	unclassified Synechococcus
Gloeothece verrucosa PCC 7822	36	GCA_000147335.1	7.84195	39.874	Culture genome	Chroococcales	Aphanothecaceae	Gloeothece	Gloeothece verrucosa
Synechococcus sp. WH 5701	16	GCA_000153045.1	3.28024	64.3	Culture genome	Synechococcales	Synechococcaceae	Synechococcus	unclassified Synechococcus
Synechococcus sp. RS9917	18	GCA_000153065.1	2.58492	64.4	Culture genome	Synechococcales	Synechococcaceae	Synechococcus	unclassified Synechococcus
Synechococcus sp. WH 7805	26	GCA_000153285.1	2.62705	57.6	Culture genome	Synechococcales	Synechococcaceae	Synechococcus	unclassified Synechococcus
Synechococcus sp. BL107	35	GCA_000153805.1	2.28503	54.2	Culture genome	Synechococcales	Synechococcaceae	Synechococcus	unclassified Synechococcus
Synechococcus sp. RS9916	21	GCA_000153825.1	2.66487	59.8	Culture genome	Synechococcales	Synechococcaceae	Synechococcus	unclassified Synechococcus
Coleofasciculus chthonoplastes PCC 7420	35	GCA_000155555.1	8.67904	45.4	Metagenome-assembly genome	Oscillatoriales	Coleofasciculaceae	Coleofasciculus	Coleofasciculus chthonoplastes
Synechococcus sp. PCC 7335	36	GCA_000155595.1	5.97356	48.2	Metagenome-assembly genome	Synechococcales	Synechococcaceae	Synechococcus	unclassified Synechococcus
Prochlorococcus marinus str. MIT 9202	38	GCA_000158595.1	1.69145	31.1	Metagenome-assembly genome	Synechococcales	Prochloraceae	Prochlorococcus	Prochlorococcus marinus
Synechococcus sp. WH 8109	29	GCA_000161795.2	2.11151	60.1	Culture genome	Synechococcales	Synechococcaceae	Synechococcus	unclassified Synechococcus
Lyngbya sp. PCC 8106	35	GCA_000169095.1	7.03751	41.1	Culture genome	Oscillatoriales	Oscillatoriaceae	Lyngbya	unclassified Lyngbya
Crocosphaera chwakensis CCY0110	38	GCA_000169335.1	5.88053	36.7	Culture genome	Chroococcales	Aphanothecaceae	Crocosphaera	Crocosphaera chwakensis
Synechococcus sp. CB0205	34	GCA_000179255.1	2.42731	63	Metagenome-assembly genome	Synechococcales	Synechococcaceae	Synechococcus	unclassified Synechococcus
'Nostoc azollae' 0708	39	GCA_000196515.1	5.48614	38.3265	Culture genome	Nostocales	Nostocaceae	Trichormus	Trichormus azollae
Microcoleus vaginatus FGP-2	37	GCA_000214075.2	6.69893	46	Culture genome	Oscillatoriales	Microcoleaceae	Microcoleus	Microcoleus vaginatus
Prochlorococcus marinus bv. HNLC1	37	GCA_000218705.1	1.56962	29.9	Metagenome-assembly genome	Synechococcales	Prochloraceae	Prochlorococcus	Prochlorococcus marinus
Prochlorococcus marinus bv. HNLC2	35	GCA_000218745.1	1.48449	30.4	Metagenome-assembly genome	Synechococcales	Prochloraceae	Prochlorococcus	Prochlorococcus marinus
Synechococcus sp. WH 8016	29	GCA_000230675.2	2.69484	54.1	Culture genome	Synechococcales	Synechococcaceae	Synechococcus	unclassified Synechococcus
Acaryochloris sp. CCMEE 5410	30	GCA_000238775.3	8.09443	47.2457	Culture genome	Synechococcales	Acaryochloridaceae	Acaryochloris	unclassified Acaryochloris
Prochloron didemni P2-Fiji	36	GCA_000252425.1	7.51931	41.5	Metagenome-assembly genome	Synechococcales	Prochloraceae	Prochloron	Prochloron didemni
Prochloron didemni P3-Solomon	36	GCA_000252465.1	5.86255	41.9	Metagenome-assembly genome	Synechococcales	Prochloraceae	Prochloron	Prochloron didemni
Prochloron didemni P4-Papua_New_Guinea	37	GCA_000252485.1	5.68656	41.9	Metagenome-assembly genome	Synechococcales	Prochloraceae	Prochloron	Prochloron didemni
Prochlorococcus sp. W4	38	GCA_000291785.1	0.765485	29.9	Single amplified genome	Synechococcales	Prochloraceae	Prochlorococcus	unclassified Prochlorococcus
Prochlorococcus sp. W7	33	GCA_000291805.1	0.905221	30.7	Single amplified genome	Synechococcales	Prochloraceae	Prochlorococcus	unclassified Prochlorococcus
Prochlorococcus sp. W8	37	GCA_000291825.1	0.841756	31.4	Single amplified genome	Synechococcales	Prochloraceae	Prochlorococcus	unclassified Prochlorococcus
Prochlorococcus sp. W10	37	GCA_000291845.1	0.561998	30.8	Single amplified genome	Synechococcales	Prochloraceae	Prochlorococcus	unclassified Prochlorococcus
Prochlorococcus sp. W6	38	GCA_000291865.1	0.385307	31.3	Single amplified genome	Synechococcales	Prochloraceae	Prochlorococcus	unclassified Prochlorococcus
Prochlorococcus sp. W2	37	GCA_000291885.1	1.26677	30.5	Single amplified genome	Synechococcales	Prochloraceae	Prochlorococcus	unclassified Prochlorococcus
Prochlorococcus sp. W3	37	GCA_000291905.1	0.339045	30.7	Single amplified genome	Synechococcales	Prochloraceae	Prochlorococcus	unclassified Prochlorococcus
Prochlorococcus sp. W9	35	GCA_000291925.1	0.42015	30.7	Single amplified genome	Synechococcales	Prochloraceae	Prochlorococcus	unclassified Prochlorococcus
Prochlorococcus sp. W11	38	GCA_000291945.1	0.766829	30.6	Single amplified genome	Synechococcales	Prochloraceae	Prochlorococcus	unclassified Prochlorococcus
Prochlorococcus sp. W12	38	GCA_000291965.1	0.423437	29.6	Single amplified genome	Synechococcales	Prochloraceae	Prochlorococcus	unclassified Prochlorococcus
Microcystis aeruginosa Ma_OC_LR_19540900_S633	37	GCA_000307995.2	4.99494	42.5	Culture genome	Chroococcales	Microcystaceae	Microcystis	Microcystis aeruginosa
Nodosilinea nodulosa PCC 7104	24	GCA_000309385.1	6.89128	57.7	Culture genome	Synechococcales	Prochlorotrichaceae	Nodosilinea	Nodosilinea nodulosa
Leptolyngbyaceae cyanobacterium JSC-12	34	GCA_000309945.1	5.53049	47.5	Culture genome	Synechococcales	Leptolyngbyaceae	unclassified Leptolyngbyaceae	unclassified
Microcystis aeruginosa PCC 9717	33	GCA_000312165.1	5.30034	42.7	Culture genome	Chroococcales	Microcystaceae	Microcystis	Microcystis aeruginosa
Microcystis aeruginosa PCC 9443	33	GCA_000312185.1	5.18504	42.7	Culture genome	Chroococcales	Microcystaceae	Microcystis	Microcystis aeruginosa
Microcystis aeruginosa PCC 7941	33	GCA_000312205.1	4.8019	42.6	Culture genome	Chroococcales	Microcystaceae	Microcystis	Microcystis aeruginosa
Microcystis aeruginosa PCC 9807	35	GCA_000312225.1	5.15571	42.6	Culture genome	Chroococcales	Microcystaceae	Microcystis	Microcystis aeruginosa
Microcystis aeruginosa PCC 9809	36	GCA_000312265.1	5.01102	42.8	Culture genome	Chroococcales	Microcystaceae	Microcystis	Microcystis aeruginosa
Microcystis aeruginosa PCC 9701	34	GCA_000312285.1	4.756	42.7	Culture genome	Chroococcales	Microcystaceae	Microcystis	Microcystis aeruginosa
Microcystis aeruginosa PCC 9806	33	GCA_000312725.1	4.26256	43.1	Culture genome	Chroococcales	Microcystaceae	Microcystis	Microcystis aeruginosa
Spirulina subsalsa PCC 9445	35	GCA_000314005.1	5.3236	47.4	Culture genome	Spirulinales	Spirulinaceae	Spirulina	Spirulina subsalsa
Mastigocladopsis repens PCC 10914	37	GCA_000315565.1	6.46565	43.5	Culture genome	Nostocales	Symphyonemataceae	Mastigocladopsis	Mastigocladopsis repens
Fischerella sp. PCC 9339	34	GCA_000315585.1	8.00826	40.2	Culture genome	Nostocales	Hapalosiphonaceae	Fischerella	unclassified Fischerella
Leptolyngbya sp. PCC 7375	27	GCA_000316115.1	9.42297	47.6	Culture genome	Synechococcales	Leptolyngbyaceae	Leptolyngbya	unclassified Leptolyngbya
Cyanobium gracile PCC 6307	24	GCA_000316515.1	3.34236	68.7	Culture genome	Synechococcales	Synechococcaceae	Cyanobium	Cyanobium gracile
Calothrix sp. PCC 7507	35	GCA_000316575.1	7.02322	42.2	Culture genome	Nostocales	Calotrichaceae	Calothrix	unclassified Calothrix
Nostoc sp. PCC 7107	34	GCA_000316625.1	6.32982	40.4	Culture genome	Nostocales	Nostocaceae	Nostoc	unclassified Nostoc
Rivularia sp. PCC 7116	39	GCA_000316665.1	8.72877	37.4958	Culture genome	Nostocales	Rivulariaceae	Rivularia	unclassified Rivularia (in: Bacteria)
Synechococcus sp. PCC 6312	30	GCA_000316685.1	3.7205	48.4881	Culture genome	Synechococcales	Synechococcaceae	Synechococcus	unclassified Synechococcus
Pleurocapsa sp. PCC 7327	40	GCA_000317025.1	4.98682	45.2	Culture genome	Pleurocapsales	Hyellaceae	Pleurocapsa	unclassified Pleurocapsa
Geitlerinema sp. PCC 7407	24	GCA_000317045.1	4.68111	58.5	Culture genome	Oscillatoriales	Coleofasciculaceae	Geitlerinema	unclassified Geitlerinema
Pseudanabaena sp. PCC 7367	30	GCA_000317065.1	4.88568	46.2126	Culture genome	Synechococcales	Pseudanabaenaceae	Pseudanabaena	unclassified Pseudanabaena
Synechococcus sp. PCC 7502	34	GCA_000317085.1	3.58373	40.6019	Culture genome	Synechococcales	Synechococcaceae	Synechococcus	unclassified Synechococcus
Oscillatoria acuminata PCC 6304	33	GCA_000317105.1	7.80427	47.611	Culture genome	Oscillatoriales	Oscillatoriaceae	Oscillatoria	Oscillatoria acuminata
Chroococcidiopsis thermalis PCC 7203	38	GCA_000317125.1	6.6894	44.4387	Culture genome	Chroococcidiopsidales	Chroococcidiopsidaceae	Chroococcidiopsis	Chroococcidiopsis thermalis
Chamaesiphon minutus PCC 6605	28	GCA_000317145.1	6.76176	45.6454	Culture genome	Synechococcales	Chamaesiphonaceae	Chamaesiphon	Chamaesiphon minutus
Fischerella muscicola PCC 7414	35	GCA_000317205.1	6.90295	41.3	Culture genome	Nostocales	Hapalosiphonaceae	Fischerella	Fischerella muscicola
Fischerella muscicola SAG 1427-1 = PCC 73103	36	GCA_000317245.1	7.36026	40.3	Culture genome	Nostocales	Hapalosiphonaceae	Fischerella	Fischerella muscicola
Calothrix sp. PCC 6303	38	GCA_000317435.1	6.96039	39.8015	Culture genome	Nostocales	Calotrichaceae	Calothrix	unclassified Calothrix
Oscillatoria nigro-viridis PCC 7112	33	GCA_000317475.1	8.27225	45.8127	Culture genome	Oscillatoriales	Oscillatoriaceae	Oscillatoria	Oscillatoria nigro-viridis
Crinalium epipsammum PCC 9333	37	GCA_000317495.1	5.62041	40.1979	Culture genome	Oscillatoriales	Gomontiellaceae	Crinalium	Crinalium epipsammum
Microcoleus sp. PCC 7113	35	GCA_000317515.1	7.96651	46.2006	Culture genome	Oscillatoriales	Microcoleaceae	Microcoleus	unclassified Microcoleus
Cylindrospermum stagnale PCC 7417	32	GCA_000317535.1	7.61059	42.1988	Culture genome	Nostocales	Nostocaceae	Cylindrospermum	Cylindrospermum stagnale
Stanieria cyanosphaera PCC 7437	37	GCA_000317575.1	5.54499	36.2677	Culture genome	Pleurocapsales	Dermocarpellaceae	Stanieria	Stanieria cyanosphaera
Dactylococcopsis salina PCC 8305	39	GCA_000317615.1	3.78101	42.4	Culture genome	Synechococcales	Synechococcaceae	Dactylococcopsis	Dactylococcopsis salina
unclassified Halothece	38	GCA_000317635.1	4.17917	42.9	Culture genome	Chroococcales	Aphanothecaceae	Halothece cluster	Halothece
Cyanobacterium stanieri PCC 7202	37	GCA_000317655.1	3.16338	38.7	Culture genome	Chroococcales	Geminocystaceae	Cyanobacterium	Cyanobacterium stanieri
Cyanobacterium aponinum PCC 10605	38	GCA_000317675.1	4.17697	34.9729	Culture genome	Chroococcales	Geminocystaceae	Cyanobacterium	Cyanobacterium aponinum
Calothrix sp. PCC 7103	34	GCA_000331305.1	11.5844	38.6	Culture genome	Nostocales	Calotrichaceae	Calothrix	unclassified Calothrix
Xenococcus sp. PCC 7305	37	GCA_000332055.1	5.92964	39.7	Culture genome	Pleurocapsales	Xenococcaceae	Xenococcus	unclassified Xenococcus
Synechocystis sp. PCC 7509	38	GCA_000332075.2	4.90883	41.7	Culture genome	Synechococcales	Merismopediaceae	Synechocystis	unclassified Synechocystis
Leptolyngbya sp. PCC 6406	26	GCA_000332095.2	5.77696	55.2	Culture genome	Synechococcales	Leptolyngbyaceae	Leptolyngbya	unclassified Leptolyngbya
Anabaena sp. PCC 7108	37	GCA_000332135.1	5.88674	38.8	Culture genome	Nostocales	Nostocaceae	Anabaena	unclassified Anabaena
Kamptonema sp. PCC 6506	36	GCA_000332155.1	6.89406	43.4	Culture genome	Oscillatoriales	Microcoleaceae	Kamptonema	Kamptonema sp.
Pseudanabaena sp. PCC 6802	32	GCA_000332175.1	5.62188	47.8	Culture genome	Synechococcales	Pseudanabaenaceae	Pseudanabaena	unclassified Pseudanabaena
Pleurocapsa sp. PCC 7319	36	GCA_000332195.1	7.387	38.7	Culture genome	Pleurocapsales	Hyellaceae	Pleurocapsa	unclassified Pleurocapsa
Pseudanabaena biceps PCC 7429	37	GCA_000332215.1	5.47642	43.2	Culture genome	Synechococcales	Pseudanabaenaceae	Pseudanabaena	Pseudanabaena biceps
Geminocystis herdmanii PCC 6308	38	GCA_000332235.1	4.26342	34.3	Culture genome	Chroococcales	Chroococcaceae	Geminocystis	Geminocystis herdmanii
cyanobacterium PCC 7702	37	GCA_000332255.1	4.90315	42.5	Culture genome	Nostocales	Stigonemataceae	unclassified Stigonemataceae	unclassified
Synechococcus sp. PCC 7336	33	GCA_000332275.1	5.06664	53.7	Culture genome	Synechococcales	Synechococcaceae	Synechococcus	unclassified Synechococcus
Fortiea contorta PCC 7126	37	GCA_000332295.1	5.74226	42.2	Culture genome	Nostocales	Fortieaceae	Fortiea	Fortiea contorta
Oscillatoria sp. PCC 10802	33	GCA_000332335.1	8.59441	54.1	Culture genome	Oscillatoriales	Oscillatoriaceae	Oscillatoria	unclassified Oscillatoria
Baaleninema simplex PCC 7105	35	GCA_000332355.1	6.15235	51.5	Culture genome	Oscillatoriales	Microcoleaceae	Baaleninema	Baaleninema simplex
Microcystis aeruginosa DIANCHI905	30	GCA_000332585.1	4.85887	42.5	Culture genome	Chroococcales	Microcystaceae	Microcystis	Microcystis aeruginosa
Scytonema hofmannii PCC 7110	36	GCA_000346485.2	12.2944	41.5	Culture genome	Nostocales	Scytonemataceae	Scytonema	Scytonema hofmannii
Richelia intracellularis HH01	38	GCA_000350105.1	3.24376	33.7	Culture genome	Nostocales	Nostocaceae	Richelia	Richelia intracellularis
Richelia intracellularis HM01	38	GCA_000350125.1	2.21291	33.8	Culture genome	Nostocales	Nostocaceae	Richelia	Richelia intracellularis
filamentous cyanobacterium ESFC-1	30	GCA_000380225.1	5.63204	46.5	Culture genome	Oscillatoriales	unclassified Oscillatoriales	unclassified	unclassified
Microcystis aeruginosa SPC777	37	GCA_000412595.1	5.455	42.6	Culture genome	Chroococcales	Microcystaceae	Microcystis	Microcystis aeruginosa
Dolichospermum circinale AWQC131C	35	GCA_000426905.1	4.44565	37.4	Culture genome	Nostocales	Aphanizomenonaceae	Dolichospermum	Dolichospermum circinale
Dolichospermum circinale AWQC310F	34	GCA_000426925.1	4.40585	37.5	Culture genome	Nostocales	Aphanizomenonaceae	Dolichospermum	Dolichospermum circinale
Fischerella sp. PCC 9431	36	GCA_000447295.1	7.16743	40.2	Culture genome	Nostocales	Hapalosiphonaceae	Fischerella	unclassified Fischerella
Planktothrix agardhii NIVA-CYA 15	35	GCA_000464665.1	5.48589	39.6	Culture genome	Oscillatoriales	Microcoleaceae	Planktothrix	Planktothrix agardhii
Planktothrix agardhii NIVA-CYA 34	35	GCA_000464725.1	5.51645	39.5	Culture genome	Oscillatoriales	Microcoleaceae	Planktothrix	Planktothrix agardhii
Planktothrix rubescens NIVA-CYA 407	37	GCA_000464785.1	5.50994	39.6	Culture genome	Oscillatoriales	Microcoleaceae	Planktothrix	Planktothrix rubescens
Planktothrix prolifica NIVA-CYA 540	37	GCA_000464805.1	5.57439	39.6	Culture genome	Oscillatoriales	Microcoleaceae	Planktothrix	Planktothrix prolifica
Planktothrix agardhii NIVA-CYA 56/3	37	GCA_000464825.1	5.50778	39.5	Culture genome	Oscillatoriales	Microcoleaceae	Planktothrix	Planktothrix agardhii
Planktothrix prolifica NIVA-CYA 98	36	GCA_000464845.1	5.73737	39.7	Culture genome	Oscillatoriales	Microcoleaceae	Planktothrix	Planktothrix prolifica
Rubidibacter lacunae KORDI 51-2	31	GCA_000473895.1	4.15366	56.2	Culture genome	Chroococcales	Aphanothecaceae	Rubidibacter	Rubidibacter lacunae
Lyngbya aestuarii BL J	36	GCA_000478195.2	6.86763	41.2	Culture genome	Oscillatoriales	Oscillatoriaceae	Lyngbya	Lyngbya aestuarii
Synechocystis sp. PCC 6714	32	GCA_000478825.2	3.73889	47.5391	Culture genome	Synechococcales	Merismopediaceae	Synechocystis	unclassified Synechocystis
Leptolyngbya sp. Heron Island J	32	GCA_000482245.1	8.06417	48	Culture genome	Synechococcales	Leptolyngbyaceae	Leptolyngbya	unclassified Leptolyngbya
Gloeobacter kilaueensis JS1	22	GCA_000484535.1	4.72479	60.5	Culture genome	Gloeobacterales	Gloeobacteraceae	Gloeobacter	Gloeobacter kilaueensis
Synechococcus sp. NKBG15041c	31	GCA_000485815.1	3.18004	49.3	Culture genome	Synechococcales	Synechococcaceae	Synechococcus	unclassified Synechococcus
Thermosynechococcus sp. NK55a	30	GCA_000505665.1	2.52006	53.8	Culture genome	Synechococcales	Synechococcaceae	Thermosynechococcus	unclassified Thermosynechococcus
Synechococcus sp. CC9616	30	GCA_000515235.1	2.64591	56.5	Culture genome	Synechococcales	Synechococcaceae	Synechococcus	unclassified Synechococcus
Aphanizomenon flos-aquae NIES-81	35	GCA_000521175.1	5.85128	38.8	Culture genome	Nostocales	Aphanizomenonaceae	Aphanizomenon	Aphanizomenon flos-aquae
Scytonema hofmannii FACHB-248	37	GCA_000582685.1	8.13344	41.2	Culture genome	Nostocales	Scytonemataceae	Scytonema	Scytonema hofmannii
Candidatus Synechococcus spongiarum SH4	20	GCA_000586015.1	1.65871	63.1	Metagenome-assembly genome	Synechococcales	Synechococcaceae	Synechococcus	Candidatus Synechococcus spongiarum
Microcystis aeruginosa PCC 7005	37	GCA_000599945.1	4.90645	42.5	Culture genome	Chroococcales	Microcystaceae	Microcystis	Microcystis aeruginosa
Richelia intracellularis	33	GCA_000613065.1	5.48838	39.2	Culture genome	Nostocales	Nostocaceae	Richelia	Richelia intracellularis
Cyanobium sp. CACIAM 14	18	GCA_000708525.1	3.21249	68.6	Metagenome-assembly genome	Synechococcales	Synechococcaceae	Cyanobium	unclassified Cyanobium
Planktothrix agardhii NIVA-CYA 126/8	37	GCA_000710505.1	5.04587	39.5525	Culture genome	Oscillatoriales	Microcoleaceae	Planktothrix	Planktothrix agardhii
Synechococcus sp. NKBG042902	32	GCA_000715475.1	3.31948	49.4	Culture genome	Synechococcales	Synechococcaceae	Synechococcus	unclassified Synechococcus
Leptolyngbya sp. JSC-1	29	GCA_000733415.1	7.86682	50.7	Culture genome	unclassified Cyanobacteria	unclassified	unclassified	unclassified
Calothrix sp. 336/3	36	GCA_000734895.2	6.42013	41.056	Culture genome	Nostocales	Calotrichaceae	Calothrix	unclassified Calothrix
Synechococcus sp. KORDI-100	33	GCA_000737535.1	2.789	57.5	Culture genome	Synechococcales	Synechococcaceae	Synechococcus	unclassified Synechococcus
Synechococcus sp. KORDI-49	26	GCA_000737575.1	2.58581	61.4	Culture genome	Synechococcales	Synechococcaceae	Synechococcus	unclassified Synechococcus
Synechococcus sp. KORDI-52	28	GCA_000737595.1	2.57207	59.1	Culture genome	Synechococcales	Synechococcaceae	Synechococcus	unclassified Synechococcus
Candidatus Atelocyanobacterium thalassa isolate SIO64986	38	GCA_000737945.1	1.4855	30.9	Metagenome-assembly genome	Chroococcales	Aphanothecaceae	Candidatus Atelocyanobacterium	Candidatus Atelocyanobacterium thalassa
Myxosarcina sp. GI1	39	GCA_000756305.1	7.06986	40.1	Culture genome	Pleurocapsales	Hyellaceae	Myxosarcina	unclassified Myxosarcina
Prochlorococcus sp. MIT 0604	38	GCA_000757845.1	1.78006	31.2	Culture genome	Synechococcales	Prochloraceae	Prochlorococcus	unclassified Prochlorococcus
Prochlorococcus sp. MIT 0801	38	GCA_000757865.1	1.9292	34.9	Culture genome	Synechococcales	Prochloraceae	Prochlorococcus	unclassified Prochlorococcus
Prochlorococcus marinus str. EQPAC1	37	GCA_000759875.1	1.65474	30.8	Culture genome	Synechococcales	Prochloraceae	Prochlorococcus	Prochlorococcus marinus
Prochlorococcus marinus str. GP2	37	GCA_000759885.1	1.62431	31.2	Culture genome	Synechococcales	Prochloraceae	Prochlorococcus	Prochlorococcus marinus
Prochlorococcus marinus str. MIT 9116	38	GCA_000759935.1	1.69775	31	Culture genome	Synechococcales	Prochloraceae	Prochlorococcus	Prochlorococcus marinus
Prochlorococcus marinus str. MIT 9201	37	GCA_000759955.1	1.67242	31.3	Culture genome	Synechococcales	Prochloraceae	Prochlorococcus	Prochlorococcus marinus
Prochlorococcus marinus str. MIT 9302	37	GCA_000759975.1	1.74534	31.1	Culture genome	Synechococcales	Prochloraceae	Prochlorococcus	Prochlorococcus marinus
Prochlorococcus marinus str. MIT 9312	36	GCA_000760015.1	1.71106	31.2	Culture genome	Synechococcales	Prochloraceae	Prochlorococcus	Prochlorococcus marinus
Prochlorococcus marinus str. MIT 9314	37	GCA_000760035.1	1.69056	31.2	Culture genome	Synechococcales	Prochloraceae	Prochlorococcus	Prochlorococcus marinus
Prochlorococcus marinus str. MIT 9321	36	GCA_000760095.1	1.66681	31.2	Culture genome	Synechococcales	Prochloraceae	Prochlorococcus	Prochlorococcus marinus
Prochlorococcus marinus str. SB	38	GCA_000760115.1	1.66982	31.5	Culture genome	Synechococcales	Prochloraceae	Prochlorococcus	Prochlorococcus marinus
Prochlorococcus sp. MIT 0601	36	GCA_000760175.1	1.70734	37	Culture genome	Synechococcales	Prochloraceae	Prochlorococcus	unclassified Prochlorococcus
Prochlorococcus sp. MIT 0603	35	GCA_000760215.1	1.75248	36.3	Culture genome	Synechococcales	Prochloraceae	Prochlorococcus	unclassified Prochlorococcus
Prochlorococcus marinus str. PAC1	37	GCA_000760235.1	1.84116	35.1	Culture genome	Synechococcales	Prochloraceae	Prochlorococcus	Prochlorococcus marinus
Prochlorococcus sp. MIT 0702	33	GCA_000760315.1	2.58306	50.6	Culture genome	Synechococcales	Prochloraceae	Prochlorococcus	unclassified Prochlorococcus
Prochlorococcus marinus str. SS2	34	GCA_000760375.1	1.75405	36.4	Culture genome	Synechococcales	Prochloraceae	Prochlorococcus	Prochlorococcus marinus
Tolypothrix bouteillei VB521301	36	GCA_000760695.4	9.94908	41.7	Culture genome	Nostocales	Tolypothrichaceae	Tolypothrix	Tolypothrix bouteillei
Leptolyngbya sp. KIOST-1	29	GCA_000763385.1	6.32012	59.4	Culture genome	Synechococcales	Leptolyngbyaceae	Leptolyngbya	unclassified Leptolyngbya
Neosynechococcus sphagnicola sy1	25	GCA_000775285.1	4.33137	51.6	Culture genome	Synechococcales	Leptolyngbyaceae	Neosynechococcus	Neosynechococcus sphagnicola
Microcystis aeruginosa NIES-44	32	GCA_000787675.1	4.56532	43.2	Culture genome	Chroococcales	Microcystaceae	Microcystis	Microcystis aeruginosa
Aphanizomenon flos-aquae 2012/KM1/D3	36	GCA_000789435.1	5.74177	38.2	Culture genome	Nostocales	Aphanizomenonaceae	Aphanizomenon	Aphanizomenon flos-aquae
Synechococcus elongatus PCC 6301	33	GCA_000817325.1	2.74463	55.4675	Culture genome	Synechococcales	Synechococcaceae	Synechococcus	Synechococcus elongatus
Hassallia byssoidea VB512170	40	GCA_000817785.2	7.50152	41.9	Culture genome	Nostocales	Tolypothrichaceae	Hassallia	Hassallia byssoidea
Tolypothrix campylonemoides VB511288	34	GCA_000828075.3	9.46844	44.7	Culture genome	Nostocales	Tolypothrichaceae	Tolypothrix	Tolypothrix campylonemoides
cyanobacterium endosymbiont of Epithemia turgida	36	GCA_000829235.1	2.79432	33.4	Culture genome	unclassified Cyanobacteria	unclassified	unclassified	unclassified
Aliterella atlantica CENA595	35	GCA_000952155.1	5.2657	42.6	Culture genome	Chroococcidiopsidales	Chroococcidiopsidaceae	Aliterella	Aliterella atlantica
Trichodesmium erythraeum 21-75	27	GCA_000963755.2	10.7236	37.3	Metagenome-assembly genome	Oscillatoriales	Microcoleaceae	Trichodesmium	Trichodesmium erythraeum
Limnoraphis robusta CS-951	35	GCA_000972705.2	7.31412	41.6	Culture genome	Oscillatoriales	Oscillatoriaceae	Limnoraphis	Limnoraphis robusta
Limnospira indica PCC 8005	31	GCA_000973065.1	6.22815	44.7	Culture genome	Oscillatoriales	Microcoleaceae	Limnospira	Limnospira indica
Trichodesmium thiebautii H9-4	38	GCA_000987385.1	3.28656	35.3	Metagenome-assembly genome	Oscillatoriales	Microcoleaceae	Trichodesmium	Trichodesmium thiebautii
Candidatus Synechococcus spongiarum 142	19	GCA_001007625.1	2.27141	58.4	Metagenome-assembly genome	Synechococcales	Synechococcaceae	Synechococcus	Candidatus Synechococcus spongiarum
Crocosphaera watsonii WH 0402	34	GCA_001039635.1	5.88036	37.7	Culture genome	Chroococcales	Aphanothecaceae	Crocosphaera	Crocosphaera watsonii
Synechococcus sp. WH 8020	36	GCA_001040845.1	2.66117	53.1	Culture genome	Synechococcales	Synechococcaceae	Synechococcus	unclassified Synechococcus
Crocosphaera watsonii WH 0005	37	GCA_001050835.1	5.96112	37.7	Culture genome	Chroococcales	Aphanothecaceae	Crocosphaera	Crocosphaera watsonii
Prochlorococcus marinus	34	GCA_001180245.1	1.41837	31.4	Culture genome	Synechococcales	Prochloraceae	Prochlorococcus	Prochlorococcus marinus
Microcystis panniformis FACHB-1757	41	GCA_001264245.1	5.68684	42.4	Culture genome	Chroococcales	Microcystaceae	Microcystis	Microcystis panniformis
Hapalosiphon sp. MRB220	35	GCA_001275395.1	7.42972	40.2	Culture genome	Nostocales	Hapalosiphonaceae	Hapalosiphon	unclassified Hapalosiphon
Planktothricoides sp. SR001	30	GCA_001276715.1	7.0667	43.5	Culture genome	Oscillatoriales	Microcoleaceae	Planktothricoides	unclassified Planktothricoides
Anabaena sp. WA102	32	GCA_001277295.1	5.78203	38.3841	Culture genome	Nostocales	Nostocaceae	Anabaena	unclassified Anabaena
Nostoc piscinale CENA21	34	GCA_001298445.1	7.09456	40.5	Culture genome	Nostocales	Nostocaceae	Nostoc	Nostoc piscinale
Phormidesmis priestleyi Ana	30	GCA_001314865.1	5.92836	49.3	Metagenome-assembly genome	Synechococcales	Leptolyngbyaceae	Phormidesmis	Phormidesmis priestleyi
Phormidium sp. OSCR	32	GCA_001314905.1	4.69486	51.1	Metagenome-assembly genome	Oscillatoriales	Oscillatoriaceae	Phormidium	unclassified Phormidium
Pseudanabaena sp. 'Roaring Creek'	37	GCA_001402795.1	5.47781	43.3	Culture genome	Synechococcales	Pseudanabaenaceae	Pseudanabaena	unclassified Pseudanabaena
Cylindrospermopsis sp. CR12	35	GCA_001432185.1	3.72396	40.1	Metagenome-assembly genome	Nostocales	Aphanizomenonaceae	Cylindrospermopsis	unclassified Cylindrospermopsis
cyanobacterium BACL30 MAG-120619-bin27	15	GCA_001438415.1	1.81381	63.6	Metagenome-assembly genome	unclassified Cyanobacteria	unclassified	unclassified	unclassified
Mastigocoleus testarum BC008	36	GCA_001456025.1	12.7002	37.3	Culture genome	Nostocales	Hapalosiphonaceae	Mastigocoleus	Mastigocoleus testarum
Leptolyngbya sp. NIES-2104	37	GCA_001485215.1	6.38631	47.4	Culture genome	Synechococcales	Leptolyngbyaceae	Leptolyngbya	unclassified Leptolyngbya
Synechococcus sp. PCC 73109	29	GCA_001521855.1	3.29868	49.3382	Culture genome	Synechococcales	Synechococcaceae	Synechococcus	unclassified Synechococcus
Geminocystis sp. NIES-3708	35	GCA_001548095.1	4.04208	32.3045	Culture genome	Chroococcales	Chroococcaceae	Geminocystis	unclassified Geminocystis
Geminocystis sp. NIES-3709	39	GCA_001548115.1	4.42606	33.3154	Culture genome	Chroococcales	Chroococcaceae	Geminocystis	unclassified Geminocystis
Nostoc sp. NIES-3756	34	GCA_001548375.1	6.98757	40.5485	Culture genome	Nostocales	Nostocaceae	Nostoc	unclassified Nostoc
Leptolyngbya sp. NIES-3755	33	GCA_001548435.1	6.76166	46.6565	Culture genome	Synechococcales	Leptolyngbyaceae	Leptolyngbya	unclassified Leptolyngbya
Microcystis aeruginosa NIES-88	36	GCA_001578075.1	5.26322	43	Culture genome	Chroococcales	Microcystaceae	Microcystis	Microcystis aeruginosa
Cylindrospermopsis raciborskii CYLP	33	GCA_001586755.1	3.60584	40.1	Culture genome	Nostocales	Aphanizomenonaceae	Cylindrospermopsis	Cylindrospermopsis raciborskii
Sphaerospermopsis aphanizomenoides BCCUSP55	37	GCA_001586785.2	6.09627	38.5	Culture genome	Nostocales	Aphanizomenonaceae	Sphaerospermopsis	Sphaerospermopsis aphanizomenoides
Anabaena sp. 4-3	36	GCA_001597745.1	5.60377	41.4	Culture genome	Nostocales	Nostocaceae	Anabaena	unclassified Anabaena
Nodularia spumigena CENA596	37	GCA_001623485.1	5.18968	41.2	Culture genome	Nostocales	Aphanizomenonaceae	Nodularia	Nodularia spumigena
Prochlorococcus sp. REDSEA-S23_B1	35	GCA_001627435.1	1.05897	30.8	Metagenome-assembly genome	Synechococcales	Prochloraceae	Prochlorococcus	unclassified Prochlorococcus
Prochlorococcus sp. REDSEA-S22_B1	34	GCA_001627445.1	1.01039	31.1	Metagenome-assembly genome	Synechococcales	Prochloraceae	Prochlorococcus	unclassified Prochlorococcus
Prochlorococcus sp. REDSEA-S28_B1	37	GCA_001627475.1	0.926852	31.3	Metagenome-assembly genome	Synechococcales	Prochloraceae	Prochlorococcus	unclassified Prochlorococcus
Prochlorococcus sp. REDSEA-S17_B1	38	GCA_001627525.1	1.0675	30.9	Metagenome-assembly genome	Synechococcales	Prochloraceae	Prochlorococcus	unclassified Prochlorococcus
Synechococcus sp. REDSEA-S01_B1	24	GCA_001628295.1	1.79913	62.8	Metagenome-assembly genome	Synechococcales	Synechococcaceae	Synechococcus	unclassified Synechococcus
Synechococcus sp. REDSEA-S02_B4	26	GCA_001628325.1	1.7763	62.8	Metagenome-assembly genome	Synechococcales	Synechococcaceae	Synechococcus	unclassified Synechococcus
Prochlorococcus sp. MIT 1303	36	GCA_001631965.1	2.56015	50.5	Culture genome	Synechococcales	Prochloraceae	Prochlorococcus	unclassified Prochlorococcus
Prochlorococcus sp. MIT 1306	36	GCA_001631985.1	2.49894	50.5	Culture genome	Synechococcales	Prochloraceae	Prochlorococcus	unclassified Prochlorococcus
Prochlorococcus marinus str. MIT 1312	35	GCA_001632005.1	2.5615	50.5	Culture genome	Synechococcales	Prochloraceae	Prochlorococcus	Prochlorococcus marinus
Prochlorococcus marinus str. MIT 1323	34	GCA_001632025.1	2.44068	50.6	Culture genome	Synechococcales	Prochloraceae	Prochlorococcus	Prochlorococcus marinus
Prochlorococcus marinus str. MIT 1318	31	GCA_001632045.1	2.58474	50	Culture genome	Synechococcales	Prochloraceae	Prochlorococcus	Prochlorococcus marinus
Prochlorococcus marinus str. MIT 1313	34	GCA_001632065.1	2.59034	50	Culture genome	Synechococcales	Prochloraceae	Prochlorococcus	Prochlorococcus marinus
Prochlorococcus marinus str. MIT 1320	38	GCA_001632075.1	2.50045	50.3	Culture genome	Synechococcales	Prochloraceae	Prochlorococcus	Prochlorococcus marinus
Synechococcus sp. MIT S9509	26	GCA_001632105.1	3.08729	55.4	Culture genome	Synechococcales	Synechococcaceae	Synechococcus	unclassified Synechococcus
Prochlorococcus marinus str. MIT 1327	33	GCA_001632125.1	2.59159	50.3	Culture genome	Synechococcales	Prochloraceae	Prochlorococcus	Prochlorococcus marinus
Prochlorococcus marinus str. MIT 1342	38	GCA_001632145.1	2.548	50.3	Culture genome	Synechococcales	Prochloraceae	Prochlorococcus	Prochlorococcus marinus
Synechococcus sp. MIT S9508	28	GCA_001632165.1	2.50243	56	Culture genome	Synechococcales	Synechococcaceae	Synechococcus	unclassified Synechococcus
Phormidesmis priestleyi BC1401	27	GCA_001650195.1	5.5519	49.2	Culture genome	Synechococcales	Leptolyngbyaceae	Phormidesmis	Phormidesmis priestleyi
Geitlerinema sp. BBD	37	GCA_001657325.1	5.98297	50.3	Metagenome-assembly genome	Oscillatoriales	Coleofasciculaceae	Geitlerinema	unclassified Geitlerinema
Anabaena sp. CRKS33	31	GCA_001672075.1	4.95001	37.6	Metagenome-assembly genome	Nostocales	Nostocaceae	Anabaena	unclassified Anabaena
Anabaena sp. AL93	37	GCA_001672085.1	5.66251	38.4	Metagenome-assembly genome	Nostocales	Nostocaceae	Anabaena	unclassified Anabaena
Aphanizomenon flos-aquae MDT14a	34	GCA_001672095.1	4.63259	37.1	Metagenome-assembly genome	Nostocales	Aphanizomenonaceae	Aphanizomenon	Aphanizomenon flos-aquae
Aphanizomenon flos-aquae WA102	29	GCA_001672105.1	5.94604	39.1	Metagenome-assembly genome	Nostocales	Aphanizomenonaceae	Aphanizomenon	Aphanizomenon flos-aquae
Anabaena sp. WA113	33	GCA_001672155.1	4.69544	37.2	Metagenome-assembly genome	Nostocales	Nostocaceae	Anabaena	unclassified Anabaena
Aphanizomenon flos-aquae LD13	30	GCA_001672165.1	4.43945	37.1	Metagenome-assembly genome	Nostocales	Aphanizomenonaceae	Aphanizomenon	Aphanizomenon flos-aquae
Anabaena sp. MDT14b	34	GCA_001672195.1	4.95942	38.9	Metagenome-assembly genome	Nostocales	Nostocaceae	Anabaena	unclassified Anabaena
Anabaena sp. LE011-02	33	GCA_001672225.1	4.74075	38.1	Metagenome-assembly genome	Nostocales	Nostocaceae	Anabaena	unclassified Anabaena
Anabaena sp. AL09	35	GCA_001672255.1	4.65719	38.1	Metagenome-assembly genome	Nostocales	Nostocaceae	Anabaena	unclassified Anabaena
Synechococcus sp. PCC 7003	30	GCA_001693255.1	3.34509	49.3031	Culture genome	Synechococcales	Synechococcaceae	Synechococcus	unclassified Synechococcus
Synechococcus sp. PCC 7117	35	GCA_001693275.1	3.4321	49.1233	Culture genome	Synechococcales	Synechococcaceae	Synechococcus	unclassified Synechococcus
Synechococcus sp. PCC 8807	33	GCA_001693295.1	3.30409	49.3702	Culture genome	Synechococcales	Synechococcaceae	Synechococcus	unclassified Synechococcus
Oscillatoriales cyanobacterium USR001	37	GCA_001698425.1	5.87279	40.9	Metagenome-assembly genome	Oscillatoriales	unclassified Oscillatoriales	unclassified	unclassified
Nostoc sp. MBR 210	32	GCA_001698435.1	6.93175	40.6	Metagenome-assembly genome	Nostocales	Nostocaceae	Nostoc	unclassified Nostoc
Microcystis aeruginosa NIES-2549	34	GCA_001704955.2	4.44055	42.8601	Culture genome	Chroococcales	Microcystaceae	Microcystis	Microcystis aeruginosa
Microcystis aeruginosa CACIAM 03	28	GCA_001706385.1	5.02989	42.9	Metagenome-assembly genome	Chroococcales	Microcystaceae	Microcystis	Microcystis aeruginosa
Nostoc sp. KVJ20	35	GCA_001712795.1	9.18489	41.7	Culture genome	Nostocales	Nostocaceae	Nostoc	unclassified Nostoc
Microcystis aeruginosa NIES-98	31	GCA_001725075.1	4.98373	42.4	Culture genome	Chroococcales	Microcystaceae	Microcystis	Microcystis aeruginosa
Desertifilum sp. FACHB-866	36	GCA_001746915.1	6.09073	48.7	Culture genome	Oscillatoriales	Desertifilaceae	Desertifilum	unclassified Desertifilum
Cyanobacterium sp. IPPAS B-1200	37	GCA_001747005.1	3.41025	37.7	Culture genome	Chroococcales	Geminocystaceae	Cyanobacterium	unclassified Cyanobacterium
Moorea producens PAL-8-15-08-1	36	GCA_001767235.1	9.70866	43.4974	Culture genome	Oscillatoriales	Oscillatoriaceae	Moorea	Moorea producens
Moorea producens JHB	36	GCA_001854205.2	9.65994	43.6993	Culture genome	Oscillatoriales	Oscillatoriaceae	Moorea	Moorea producens
Trichormus sp. NMC-1	36	GCA_001858025.1	5.93815	39.3	Culture genome	Nostocales	Nostocaceae	Trichormus	unclassified Trichormus
Cylindrospermopsis raciborskii MVCC14	35	GCA_001858125.1	3.59452	40.1	Culture genome	Nostocales	Aphanizomenonaceae	Cylindrospermopsis	Cylindrospermopsis raciborskii
Gloeomargarita lithophora Alchichica-D10	25	GCA_001870225.1	3.04928	52.2	Culture genome	Gloeoemargaritales	Gloeomargaritaceae	Gloeomargarita	Gloeomargarita lithophora
Geitlerinema sp. PCC 9228	29	GCA_001870905.1	4.79598	48.8	Culture genome	Oscillatoriales	Coleofasciculaceae	Geitlerinema	unclassified Geitlerinema
Oscillatoriales cyanobacterium CG2_30_40_61	33	GCA_001873365.1	4.81883	39.8	Metagenome-assembly genome	Oscillatoriales	unclassified Oscillatoriales	unclassified	unclassified
Oscillatoriales cyanobacterium CG2_30_44_21	33	GCA_001873375.1	3.49529	44.3	Metagenome-assembly genome	Oscillatoriales	unclassified Oscillatoriales	unclassified	unclassified
Synechococcus sp. SynAce01	22	GCA_001885215.1	2.75063	63.9	Culture genome	Synechococcales	Synechococcaceae	Synechococcus	unclassified Synechococcus
Microcystis aeruginosa PCC 9808	34	GCA_001885655.1	5.11753	42.4	Culture genome	Chroococcales	Microcystaceae	Microcystis	Microcystis aeruginosa
Roseofilum reptotaenium AO1-A	36	GCA_001890975.1	5.82618	44.8	Metagenome-assembly genome	Oscillatoriales	Coleofasciculaceae	Roseofilum	Roseofilum reptotaenium
Microcystis aeruginosa CHAOHU 1326	34	GCA_001895325.1	5.27168	42.5	Culture genome	Chroococcales	Microcystaceae	Microcystis	Microcystis aeruginosa
Limnothrix rosea IAM M-220	32	GCA_001904615.1	4.06564	45.3787	Culture genome	Synechococcales	Pseudanabaenaceae	Limnothrix	Limnothrix rosea
Hydrococcus rivularis NIES-593	33	GCA_001904635.1	5.14832	45	Culture genome	Pleurocapsales	Hydrococcaceae	Hydrococcus	Hydrococcus rivularis
Fischerella sp. NIES-3754	31	GCA_001904645.1	5.6395	41	Culture genome	Nostocales	Hapalosiphonaceae	Fischerella	unclassified Fischerella
Chroogloeocystis siderophila 5.2 s.c.1	37	GCA_001904655.1	5.00999	42.9	Culture genome	Chroococcales	Chroococcaceae	Chroogloeocystis	Chroogloeocystis siderophila
Nostoc calcicola FACHB-389	36	GCA_001904715.1	9.04921	41.5	Culture genome	Nostocales	Nostocaceae	Nostoc	Nostoc calcicola
Nostoc calcicola FACHB-389	40	GCA_001904715.1	9.04921	41.5	Culture genome	Nostocales	Nostocaceae	Nostoc	Nostoc calcicola
Phormidium ambiguum IAM M-71	36	GCA_001904725.1	7.4105	39.5	Culture genome	Oscillatoriales	Oscillatoriaceae	Phormidium	Phormidium ambiguum
Calothrix sp. HK-06	37	GCA_001904745.1	9.99045	38.8	Culture genome	Nostocales	Calotrichaceae	Calothrix	unclassified Calothrix
Phormidium tenue NIES-30	25	GCA_001904775.1	5.82189	56	Culture genome	Oscillatoriales	Oscillatoriaceae	Phormidium	Phormidium tenue
Limnothrix sp. CACIAM 69d	25	GCA_001913845.2	4.57207	55.2	Metagenome-assembly genome	Synechococcales	Pseudanabaenaceae	Limnothrix	unclassified Limnothrix
Leptolyngbya sp. 'hensonii'	28	GCA_001939115.1	5.94003	52.3	Culture genome	Synechococcales	Leptolyngbyaceae	Leptolyngbya	unclassified Leptolyngbya
Moorea producens 3L	34	GCA_001942475.1	8.37139	43.7	Culture genome	Oscillatoriales	Oscillatoriaceae	Moorea	Moorea producens
Moorea bouillonii PNG	35	GCA_001942495.1	8.3191	43.7	Culture genome	Oscillatoriales	Oscillatoriaceae	Moorea	Moorea bouillonii
Prochlorococcus sp. RS01	21	GCA_001989435.1	1.6577	31.4	Culture genome	Synechococcales	Prochloraceae	Prochlorococcus	unclassified Prochlorococcus
Prochlorococcus sp. RS04	35	GCA_001989455.1	1.65632	31.4	Culture genome	Synechococcales	Prochloraceae	Prochlorococcus	unclassified Prochlorococcus
Synechococcus lacustris str. Tous	30	GCA_002006815.1	1.79167	52.6	Metagenome-assembly genome	Synechococcales	Synechococcaceae	Synechococcus	Synechococcus lacustris
Candidatus Synechococcus spongiarum LMB bulk10D	28	GCA_002017915.1	0.565311	59.4	Single amplified genome	Synechococcales	Synechococcaceae	Synechococcus	Candidatus Synechococcus spongiarum
Candidatus Synechococcus spongiarum LMB bulk10E	20	GCA_002017955.1	0.455454	59.6	Single amplified genome	Synechococcales	Synechococcaceae	Synechococcus	Candidatus Synechococcus spongiarum
Candidatus Synechococcus spongiarum LMB bulk15N	22	GCA_002018015.1	1.47274	60.2	Culture genome	Synechococcales	Synechococcaceae	Synechococcus	Candidatus Synechococcus spongiarum
Microcystis aeruginosa KW	29	GCA_002025445.1	5.88943	42.8	Culture genome	Chroococcales	Microcystaceae	Microcystis	Microcystis aeruginosa
Prochlorococcus sp. HOT208_60m_813I02	40	GCA_002025865.1	1.49834	31.4	Single amplified genome	Synechococcales	Prochloraceae	Prochlorococcus	unclassified Prochlorococcus
Prochlorococcus sp. HOT208_60m_810P02	38	GCA_002025905.1	1.29	31.3	Single amplified genome	Synechococcales	Prochloraceae	Prochlorococcus	unclassified Prochlorococcus
Prochlorococcus sp. HOT208_60m_813O14	35	GCA_002025945.1	1.35374	31.3	Single amplified genome	Synechococcales	Prochloraceae	Prochlorococcus	unclassified Prochlorococcus
Prochlorococcus sp. HOT208_60m_808A10	37	GCA_002025965.1	1.16413	31.2	Single amplified genome	Synechococcales	Prochloraceae	Prochlorococcus	unclassified Prochlorococcus
Prochlorococcus sp. HOT208_60m_813B04	38	GCA_002025975.1	1.21036	31.3	Single amplified genome	Synechococcales	Prochloraceae	Prochlorococcus	unclassified Prochlorococcus
Prochlorococcus sp. HOT208_60m_808M21	36	GCA_002026005.1	1.48992	31.2	Single amplified genome	Synechococcales	Prochloraceae	Prochlorococcus	unclassified Prochlorococcus
Prochlorococcus sp. HOT208_60m_805A16	39	GCA_002026045.1	0.99935	31.2	Single amplified genome	Synechococcales	Prochloraceae	Prochlorococcus	unclassified Prochlorococcus
Prochlorococcus sp. HOT212_60m_824O11	39	GCA_002026085.1	0.999839	31.7	Single amplified genome	Synechococcales	Prochloraceae	Prochlorococcus	unclassified Prochlorococcus
Prochlorococcus sp. HOT208_60m_813O04	18	GCA_002026095.1	1.14714	31.3	Single amplified genome	Synechococcales	Prochloraceae	Prochlorococcus	unclassified Prochlorococcus
Prochlorococcus sp. HOT212_60m_824C06	24	GCA_002026105.1	1.02154	31.2	Single amplified genome	Synechococcales	Prochloraceae	Prochlorococcus	unclassified Prochlorococcus
Prochlorococcus sp. HOT208_60m_813L03	37	GCA_002026145.1	1.18054	31.3	Single amplified genome	Synechococcales	Prochloraceae	Prochlorococcus	unclassified Prochlorococcus
Prochlorococcus sp. HOT208_60m_813G15	34	GCA_002026165.1	1.40514	31.2	Single amplified genome	Synechococcales	Prochloraceae	Prochlorococcus	unclassified Prochlorococcus
Prochlorococcus sp. HOT212_60m_824E10	37	GCA_002026185.1	1.17334	31.3	Single amplified genome	Synechococcales	Prochloraceae	Prochlorococcus	unclassified Prochlorococcus
Prochlorococcus sp. HOT208_60m_810B23	37	GCA_002026205.1	1.57701	31.1	Single amplified genome	Synechococcales	Prochloraceae	Prochlorococcus	unclassified Prochlorococcus
Prochlorococcus sp. HOT212_60m_823D04	22	GCA_002026245.1	0.390622	31.3	Single amplified genome	Synechococcales	Prochloraceae	Prochlorococcus	unclassified Prochlorococcus
Cylindrospermopsis raciborskii CENA302	35	GCA_002027345.1	3.47642	40.1	Culture genome	Nostocales	Aphanizomenonaceae	Cylindrospermopsis	Cylindrospermopsis raciborskii
Halomicronema hongdechloris C2206	26	GCA_002075285.3	5.57784	54.6	Culture genome	Synechococcales	Prochlorotrichaceae	Halomicronema	Halomicronema hongdechloris
Nostoc sp. FACHB-142	36	GCA_002095975.1	5.13934	42.1	Culture genome	Nostocales	Nostocaceae	Nostoc	Nostoc punctiforme
unicellular cyanobacterium SU2	38	GCA_002110465.1	5.2433	38.7	Culture genome	unclassified Cyanobacteria	unclassified	unclassified	unclassified
Cylindrospermopsis raciborskii CENA303	38	GCA_002114155.1	3.3986	40.3	Culture genome	Nostocales	Aphanizomenonaceae	Cylindrospermopsis	Cylindrospermopsis raciborskii
Alkalinema sp. CACIAM 70d	28	GCA_002148405.1	6.46103	49.7	Metagenome-assembly genome	Synechococcales	Leptolyngbyaceae	Alkalinema	unclassified Alkalinema
Synechococcus sp. Lanier	32	GCA_002151525.1	1.47574	51.4	Metagenome-assembly genome	Synechococcales	Synechococcaceae	Synechococcus	unclassified Synechococcus
Nostoc sp. T09	32	GCA_002154695.1	8.25185	41.5	Metagenome-assembly genome	Nostocales	Nostocaceae	Nostoc	unclassified Nostoc
Nostoc sp. 106C	35	GCA_002154725.1	8.66273	41.3	Metagenome-assembly genome	Nostocales	Nostocaceae	Nostoc	unclassified Nostoc
Nostoc sp. RF31YmG	34	GCA_002155185.1	9.20574	42	Metagenome-assembly genome	Nostocales	Nostocaceae	Nostoc	unclassified Nostoc
Prochlorococcus sp. HOT_208_60	36	GCA_002156565.1	0.886656	31.2	Single amplified genome	Synechococcales	Prochloraceae	Prochlorococcus	unclassified Prochlorococcus
Nostocales cyanobacterium HT-58-2	38	GCA_002163975.1	7.89957	42.6036	Culture genome	Nostocales	unclassified Nostocales	unclassified	unclassified
Synechococcus sp. TMED20	35	GCA_002167425.2	2.60384	56.2	Metagenome-assembly genome	Synechococcales	Synechococcaceae	Synechococcus	unclassified Synechococcus
Synechococcus sp. TMED19	24	GCA_002168155.1	2.07488	60.1	Metagenome-assembly genome	Synechococcales	Synechococcaceae	Synechococcus	unclassified Synechococcus
Prochlorococcus sp. TMED223	34	GCA_002169575.2	1.0904	53	Metagenome-assembly genome	Synechococcales	Prochloraceae	Prochlorococcus	unclassified Prochlorococcus
Synechococcus sp. TMED205	30	GCA_002170705.1	1.28039	63.1	Metagenome-assembly genome	Synechococcales	Synechococcaceae	Synechococcus	unclassified Synechococcus
Cyanobacteria bacterium TMED177	20	GCA_002170825.1	1.35006	60.3	Metagenome-assembly genome	unclassified Cyanobacteria	unclassified	unclassified	unclassified
Synechococcus sp. TMED155	25	GCA_002171075.2	1.69493	61.8	Metagenome-assembly genome	Synechococcales	Synechococcaceae	Synechococcus	unclassified Synechococcus
Synechococcus sp. TMED185	31	GCA_002172045.1	1.42457	61.1	Metagenome-assembly genome	Synechococcales	Synechococcaceae	Synechococcus	unclassified Synechococcus
Synechococcus sp. TMED169	28	GCA_002172175.1	1.52124	57.9	Metagenome-assembly genome	Synechococcales	Synechococcaceae	Synechococcus	unclassified Synechococcus
unicellular cyanobacterium SU3	35	GCA_002172675.1	5.60346	36.8	Culture genome	unclassified Cyanobacteria	unclassified	unclassified	unclassified
Synechococcus sp. TMED90	21	GCA_002172935.1	1.78105	59.4	Metagenome-assembly genome	Synechococcales	Synechococcaceae	Synechococcus	unclassified Synechococcus
cyanobacterium TDX16	29	GCA_002213405.1	15.3332	55.2	Culture genome	unclassified Cyanobacteria	unclassified	unclassified	unclassified
Leptolyngbya ohadii IS1	31	GCA_002215035.1	7.90246	52.1	Culture genome	Synechococcales	Leptolyngbyaceae	Leptolyngbya	Leptolyngbya ohadii
Nodularia sp. NIES-3585	36	GCA_002218065.1	5.77354	41.3	Culture genome	Nostocales	Aphanizomenonaceae	Nodularia	unclassified Nodularia
Tolypothrix sp. NIES-4075	36	GCA_002218085.1	8.25444	41.8	Culture genome	Nostocales	Tolypothrichaceae	Tolypothrix	unclassified Tolypothrix
Nostoc sp. 'Peltigera membranacea cyanobiont' 213	38	GCA_002245975.1	8.33144	41.4	Culture genome	Nostocales	Nostocaceae	Nostoc	unclassified Nostoc
Nostoc sp. 'Peltigera membranacea cyanobiont' 232	36	GCA_002245985.1	9.15877	41.6	Culture genome	Nostocales	Nostocaceae	Nostoc	unclassified Nostoc
Nostoc sp. 'Peltigera membranacea cyanobiont' 210A	37	GCA_002246015.1	8.32591	41.7	Culture genome	Nostocales	Nostocaceae	Nostoc	unclassified Nostoc
Pseudanabaena sp. SR411	39	GCA_002251945.1	5.78003	42.2	Culture genome	Synechococcales	Pseudanabaenaceae	Pseudanabaena	unclassified Pseudanabaena
Microcystis sp. LSC13-02	35	GCA_002282935.1	4.27668	42.3	Metagenome-assembly genome	Chroococcales	Microcystaceae	Microcystis	unclassified Microcystis
Microcystis aeruginosa LE3	35	GCA_002282945.1	4.55692	42.8	Metagenome-assembly genome	Chroococcales	Microcystaceae	Microcystis	Microcystis aeruginosa
Leptolyngbya sp. BC1307	29	GCA_002286735.1	4.91658	52.9	Culture genome	Synechococcales	Leptolyngbyaceae	Leptolyngbya	unclassified Leptolyngbya
Geitlerinema sp. FC II	34	GCA_002286845.1	6.78815	51.4	Culture genome	Oscillatoriales	Coleofasciculaceae	Geitlerinema	unclassified Geitlerinema
Calothrix elsteri CCALA 953	38	GCA_002289455.1	7.00647	39.2	Culture genome	Nostocales	Calotrichaceae	Calothrix	Calothrix elsteri
Cyanobacteria bacterium UBA999	27	GCA_002291895.1	2.77678	56.7	Metagenome-assembly genome	unclassified Cyanobacteria	unclassified	unclassified	unclassified
Cyanobacteria bacterium UBA947	34	GCA_002293275.1	1.47189	46.7	Metagenome-assembly genome	unclassified Cyanobacteria	unclassified	unclassified	unclassified
Cyanobacteria bacterium UBA791	38	GCA_002297005.1	1.99214	31.2	Metagenome-assembly genome	unclassified Cyanobacteria	unclassified	unclassified	unclassified
Prochlorococcus sp. UBA1269	26	GCA_002308455.1	1.60602	52.6	Metagenome-assembly genome	Synechococcales	Prochloraceae	Prochlorococcus	unclassified Prochlorococcus
Prochlorococcus sp. UBA1273	27	GCA_002308835.1	1.65889	53.3	Metagenome-assembly genome	Synechococcales	Prochloraceae	Prochlorococcus	unclassified Prochlorococcus
Cyanobacteria bacterium UBA1221	33	GCA_002309425.1	2.2255	35.7	Metagenome-assembly genome	unclassified Cyanobacteria	unclassified	unclassified	unclassified
Cyanobacteria bacterium UBA1186	34	GCA_002309875.1	1.61177	38.3	Metagenome-assembly genome	unclassified Cyanobacteria	unclassified	unclassified	unclassified
Cylindrospermopsis raciborskii CYRF	35	GCA_002321945.1	4.15005	40	Culture genome	Nostocales	Aphanizomenonaceae	Cylindrospermopsis	Cylindrospermopsis raciborskii
Cyanobacteria bacterium UBA1583	32	GCA_002322275.1	5.34763	44.8	Metagenome-assembly genome	unclassified Cyanobacteria	unclassified	unclassified	unclassified
Prochlorococcus sp. UBA1528	31	GCA_002323815.1	2.05935	50.5	Metagenome-assembly genome	Synechococcales	Prochloraceae	Prochlorococcus	unclassified Prochlorococcus
Pseudanabaena sp. UBA1465	36	GCA_002325645.1	4.51981	42.5	Metagenome-assembly genome	Synechococcales	Pseudanabaenaceae	Pseudanabaena	unclassified Pseudanabaena
Cyanobacteria bacterium UBA2566	37	GCA_002340255.1	5.33993	44.9	Metagenome-assembly genome	unclassified Cyanobacteria	unclassified	unclassified	unclassified
Cyanobacteria bacterium UBA2320	31	GCA_002345125.1	5.23562	49.1	Metagenome-assembly genome	unclassified Cyanobacteria	unclassified	unclassified	unclassified
Cyanobacteria bacterium UBA2892	37	GCA_002349665.1	1.6709	32.2	Metagenome-assembly genome	unclassified Cyanobacteria	unclassified	unclassified	unclassified
Cyanobacteria bacterium UBA2883	36	GCA_002349845.1	2.19777	36.4	Metagenome-assembly genome	unclassified Cyanobacteria	unclassified	unclassified	unclassified
Cyanobacteria bacterium UBA2877	34	GCA_002350285.1	1.83559	35.2	Metagenome-assembly genome	unclassified Cyanobacteria	unclassified	unclassified	unclassified
Cyanobacteria bacterium UBA2855	34	GCA_002350725.1	1.80929	33.4	Metagenome-assembly genome	unclassified Cyanobacteria	unclassified	unclassified	unclassified
Cyanobacteria bacterium UBA2813	38	GCA_002351645.1	2.04813	33.3	Metagenome-assembly genome	unclassified Cyanobacteria	unclassified	unclassified	unclassified
Cyanobacteria bacterium UBA2819	38	GCA_002352745.1	1.95476	34.4	Metagenome-assembly genome	unclassified Cyanobacteria	unclassified	unclassified	unclassified
Stanieria sp. NIES-3757	34	GCA_002355455.1	5.46331	36.5525	Culture genome	Pleurocapsales	Dermocarpellaceae	Stanieria	unclassified Stanieria
Synechococcus sp. NIES-970	31	GCA_002356215.1	3.12386	49.4284	Culture genome	Synechococcales	Synechococcaceae	Synechococcus	unclassified Synechococcus
Richelia sp. UBA3308	37	GCA_002361335.1	7.97266	37	Metagenome-assembly genome	Nostocales	Nostocaceae	Richelia	unclassified Richelia
Cyanobacteria bacterium UBA3301	38	GCA_002361485.1	1.86085	33.8	Metagenome-assembly genome	unclassified Cyanobacteria	unclassified	unclassified	unclassified
Anabaena cylindrica PCC 7122	37	GCA_002367955.1	7.02564	38.8207	Culture genome	Nostocales	Nostocaceae	Anabaena	Anabaena cylindrica
Anabaenopsis circularis NIES-21	35	GCA_002367975.1	7.06998	40.5235	Culture genome	Nostocales	Aphanizomenonaceae	Anabaenopsis	Anabaenopsis circularis
Calothrix brevissima NIES-22	35	GCA_002367995.1	9.25748	40.5131	Culture genome	Nostocales	Calotrichaceae	Calothrix	Calothrix brevissima
Nostoc linckia NIES-25	36	GCA_002368035.1	8.59004	41.2572	Culture genome	Nostocales	Nostocaceae	Nostoc	Nostoc linckia
Sphaerospermopsis kisseleviana NIES-73	37	GCA_002368075.1	5.60999	37.7591	Culture genome	Nostocales	Aphanizomenonaceae	Sphaerospermopsis	Sphaerospermopsis kisseleviana
Calothrix parasitica NIES-267	39	GCA_002368095.1	9.49174	36.837	Culture genome	Nostocales	Calotrichaceae	Calothrix	Calothrix parasitica
Dolichospermum compactum NIES-806	40	GCA_002368115.1	5.16599	38.2	Culture genome	Nostocales	Aphanizomenonaceae	Dolichospermum	Dolichospermum compactum
Calothrix sp. NIES-2098	37	GCA_002368175.1	8.87863	41.1825	Culture genome	Nostocales	Calotrichaceae	Calothrix	unclassified Calothrix
Calothrix sp. NIES-2100	35	GCA_002368195.1	9.9631	41.5032	Culture genome	Nostocales	Calotrichaceae	Calothrix	unclassified Calothrix
Nostoc sp. NIES-2111	38	GCA_002368215.1	7.87676	40.5512	Culture genome	Nostocales	Nostocaceae	Nostoc	unclassified Nostoc
Scytonema sp. HK-05	36	GCA_002368235.1	9.76297	43.7416	Culture genome	Nostocales	Scytonemataceae	Scytonema	unclassified Scytonema
Leptolyngbya boryana NIES-2135	45	GCA_002368255.1	7.23367	47.0072	Culture genome	Synechococcales	Leptolyngbyaceae	Leptolyngbya	Leptolyngbya boryana
Aulosira sp. FACHB-113	36	GCA_002368295.1	9.35223	40.6874	Culture genome	Nostocales	Fortieaceae	Aulosira	unclassified Aulosira
Fischerella sp. NIES-4106	37	GCA_002368315.1	7.25084	40.0369	Culture genome	Nostocales	Hapalosiphonaceae	Fischerella	unclassified Fischerella
Nostoc sp. NIES-4103	36	GCA_002368335.1	8.59061	41.1801	Culture genome	Nostocales	Nostocaceae	Nostoc	unclassified Nostoc
Chondrocystis sp. NIES-4102	38	GCA_002368355.1	5.00252	36.5998	Culture genome	Chroococcales	Chroococcaceae	Chondrocystis	unclassified Chondrocystis
Calothrix sp. NIES-3974	38	GCA_002368395.1	5.98588	41.5	Culture genome	Nostocales	Calotrichaceae	Calothrix	unclassified Calothrix
Scytonema sp. NIES-4073	36	GCA_002368435.1	9.84802	43.4319	Culture genome	Nostocales	Scytonemataceae	Scytonema	unclassified Scytonema
Calothrix sp. NIES-4071	40	GCA_002368455.1	12.0493	39.0421	Culture genome	Nostocales	Calotrichaceae	Calothrix	unclassified Calothrix
Prochlorococcus sp. UBA3467	28	GCA_002378185.1	2.79008	51.5	Metagenome-assembly genome	Synechococcales	Prochloraceae	Prochlorococcus	unclassified Prochlorococcus
Prochlorococcus sp. UBA3999	28	GCA_002384845.1	1.91459	60.4	Metagenome-assembly genome	Synechococcales	Prochloraceae	Prochlorococcus	unclassified Prochlorococcus
Richelia sp. UBA3958	32	GCA_002385315.1	8.01193	37	Metagenome-assembly genome	Nostocales	Nostocaceae	Richelia	unclassified Richelia
Richelia sp. UBA3957	39	GCA_002385345.1	8.05826	37	Metagenome-assembly genome	Nostocales	Nostocaceae	Richelia	unclassified Richelia
Cyanobacteria bacterium UBA5018	21	GCA_002396505.1	3.045	61	Metagenome-assembly genome	unclassified Cyanobacteria	unclassified	unclassified	unclassified
Cyanobacteria bacterium UBA4641	39	GCA_002405805.1	2.05407	34.1	Metagenome-assembly genome	unclassified Cyanobacteria	unclassified	unclassified	unclassified
Cyanobacteria bacterium UBA6050	37	GCA_002429095.1	5.40082	44.9	Metagenome-assembly genome	unclassified Cyanobacteria	unclassified	unclassified	unclassified
Cyanobacteria bacterium UBA6047	37	GCA_002429135.1	5.7259	44.7	Metagenome-assembly genome	unclassified Cyanobacteria	unclassified	unclassified	unclassified
Cyanobacteria bacterium UBA6446	39	GCA_002438405.1	2.01801	31.6	Metagenome-assembly genome	unclassified Cyanobacteria	unclassified	unclassified	unclassified
Cyanobacteria bacterium UBA6393	36	GCA_002439905.1	1.47072	32	Metagenome-assembly genome	unclassified Cyanobacteria	unclassified	unclassified	unclassified
Cyanobacteria bacterium UBA6984	37	GCA_002450015.1	1.42631	30.8	Metagenome-assembly genome	unclassified Cyanobacteria	unclassified	unclassified	unclassified
Cyanobacteria bacterium UBA7275	38	GCA_002472355.1	1.85382	35.4	Metagenome-assembly genome	unclassified Cyanobacteria	unclassified	unclassified	unclassified
Cyanobacteria bacterium UBA7562	35	GCA_002477995.1	1.84545	31.8	Metagenome-assembly genome	unclassified Cyanobacteria	unclassified	unclassified	unclassified
Prochlorococcus sp. UBA7448	26	GCA_002478645.1	1.48548	52.8	Metagenome-assembly genome	Synechococcales	Prochloraceae	Prochlorococcus	unclassified Prochlorococcus
Cyanobacteria bacterium UBA7778	40	GCA_002481055.1	1.97636	37.1	Metagenome-assembly genome	unclassified Cyanobacteria	unclassified	unclassified	unclassified
Cyanobacteria bacterium UBA7768	37	GCA_002481225.1	1.71601	35.6	Metagenome-assembly genome	unclassified Cyanobacteria	unclassified	unclassified	unclassified
Cyanobacteria bacterium UBA7753	36	GCA_002481545.1	2.10704	36.7	Metagenome-assembly genome	unclassified Cyanobacteria	unclassified	unclassified	unclassified
Cyanobacteria bacterium UBA7733	39	GCA_002481925.1	1.72641	35.6	Metagenome-assembly genome	unclassified Cyanobacteria	unclassified	unclassified	unclassified
Cyanobacteria bacterium UBA7694	32	GCA_002482705.1	4.12175	52.8	Metagenome-assembly genome	unclassified Cyanobacteria	unclassified	unclassified	unclassified
Prochlorococcus sp. UBA7854	27	GCA_002500205.1	1.6583	53.7	Metagenome-assembly genome	Synechococcales	Prochloraceae	Prochlorococcus	unclassified Prochlorococcus
Prochlorococcus sp. UBA7854	27	GCA_002500205.1	1.6583	53.7	Metagenome-assembly genome	Synechococcales	Prochloraceae	Prochlorococcus	unclassified Prochlorococcus
Nostoc linckia z1	37	GCA_002608385.1	9.59702	41.1	Culture genome	Nostocales	Nostocaceae	Nostoc	Nostoc linckia
Nostoc sp. 'Peltigera malacea cyanobiont' DB3992	35	GCA_002631755.1	8.52147	41.6	Culture genome	Nostocales	Nostocaceae	Nostoc	unclassified Nostoc
Synechococcus sp. CPC35	22	GCA_002684175.1	1.62585	55.1	Metagenome-assembly genome	Synechococcales	Synechococcaceae	Synechococcus	unclassified Synechococcus
Cyanobium sp. ARS6	23	GCA_002687115.1	2.18666	55.5	Metagenome-assembly genome	Synechococcales	Synechococcaceae	Cyanobium	unclassified Cyanobium
Synechococcus sp. ARS1019	29	GCA_002690325.1	2.26021	55.8	Metagenome-assembly genome	Synechococcales	Synechococcaceae	Synechococcus	unclassified Synechococcus
Synechococcus sp. MED650	28	GCA_002691345.1	1.8038	58.8	Metagenome-assembly genome	Synechococcales	Synechococcaceae	Synechococcus	unclassified Synechococcus
Cyanobium sp. MED195	27	GCA_002691945.1	1.30646	53.5	Metagenome-assembly genome	Synechococcales	Synechococcaceae	Cyanobium	unclassified Cyanobium
Prochlorococcus sp. MED105	38	GCA_002692385.1	0.966148	30.9	Metagenome-assembly genome	Synechococcales	Prochloraceae	Prochlorococcus	unclassified Prochlorococcus
Synechococcus sp. EAC657	24	GCA_002693285.1	2.18919	58	Metagenome-assembly genome	Synechococcales	Synechococcaceae	Synechococcus	unclassified Synechococcus
Synechococcus sp. NAT40	26	GCA_002698505.1	2.21332	58.7	Metagenome-assembly genome	Synechococcales	Synechococcaceae	Synechococcus	unclassified Synechococcus
Synechococcus sp. MED850	24	GCA_002700765.1	1.93591	57.6	Metagenome-assembly genome	Synechococcales	Synechococcaceae	Synechococcus	unclassified Synechococcus
Cyanobium sp. MED843	31	GCA_002700895.1	1.47216	60.9	Metagenome-assembly genome	Synechococcales	Synechococcaceae	Cyanobium	unclassified Cyanobium
Cyanobium sp. NAT70	32	GCA_002701375.1	3.00043	51.2	Metagenome-assembly genome	Synechococcales	Synechococcaceae	Cyanobium	unclassified Cyanobium
Synechococcus sp. SAT82	35	GCA_002706715.1	1.0369	58.6	Metagenome-assembly genome	Synechococcales	Synechococcaceae	Synechococcus	unclassified Synechococcus
Cyanobium sp. SAT1300	29	GCA_002714405.1	1.08261	55	Metagenome-assembly genome	Synechococcales	Synechococcaceae	Cyanobium	unclassified Cyanobium
Prochlorococcus sp. SP3034	37	GCA_002720205.1	0.792564	30.5	Metagenome-assembly genome	Synechococcales	Prochloraceae	Prochlorococcus	unclassified Prochlorococcus
Synechococcus sp. BDU 130192	34	GCA_002721235.1	3.25711	49.3	Culture genome	Synechococcales	Synechococcaceae	Synechococcus	unclassified Synechococcus
Synechococcus sp. RS344	27	GCA_002724845.1	1.34329	62.2	Metagenome-assembly genome	Synechococcales	Synechococcaceae	Synechococcus	unclassified Synechococcus
Cyanobium sp. RS427	23	GCA_002728955.1	1.40646	61.2	Metagenome-assembly genome	Synechococcales	Synechococcaceae	Cyanobium	unclassified Cyanobium
Synechococcus sp. NP17	33	GCA_002729835.1	2.2321	50.3	Metagenome-assembly genome	Synechococcales	Synechococcaceae	Synechococcus	unclassified Synechococcus
Cyanobacterium aponinum IPPAS B-1201	38	GCA_002736005.1	4.26883	34.9	Culture genome	Chroococcales	Geminocystaceae	Cyanobacterium	Cyanobacterium aponinum
Limnothrix sp. PR1529	34	GCA_002742025.1	4.58665	55.2	Culture genome	Synechococcales	Pseudanabaenaceae	Limnothrix	unclassified Limnothrix
Chroococcales cyanobacterium IPPAS B-1203	39	GCA_002749975.1	5.91415	41.8	Culture genome	Chroococcales	unclassified Chroococcales	unclassified	unclassified
Synechococcus lividus PCC 6715	29	GCA_002754935.1	2.65974	53.5	Culture genome	Synechococcales	Synechococcaceae	Synechococcus	Synechococcus lividus
Synechococcus sp. 63AY4M2	21	GCA_002760475.1	3.09397	59.5	Culture genome	Synechococcales	Synechococcaceae	Synechococcus	unclassified Synechococcus
Elainella saxicola E1	35	GCA_002796835.1	8.70214	48.3	Metagenome-assembly genome	Synechococcales	Oculatellaceae	Elainella	Elainella saxicola
Prochlorococcus marinus str. XMU1401	40	GCA_002812945.1	1.61431	31.3	Culture genome	Synechococcales	Prochloraceae	Prochlorococcus	Prochlorococcus marinus
Cyanobacterium sp. HL-69	39	GCA_002813895.1	3.29695	37.6611	Culture genome	Chroococcales	Geminocystaceae	Cyanobacterium	unclassified Cyanobacterium
Cyanobacteria bacterium M5B4	30	GCA_002861535.1	2.69976	47.5	Metagenome-assembly genome	unclassified Cyanobacteria	unclassified	unclassified	unclassified
cyanobacterium Cyano2	35	GCA_002862605.1	5.52837	35.3	Metagenome-assembly genome	unclassified Cyanobacteria	unclassified	unclassified	unclassified
cyanobacterium Cyano1	32	GCA_002863105.1	2.1001	51.9	Metagenome-assembly genome	unclassified Cyanobacteria	unclassified	unclassified	unclassified
Fischerella thermalis WC246	29	GCA_002870185.1	5.36943	41.1	Culture genome	Nostocales	Hapalosiphonaceae	Fischerella	Fischerella thermalis
Fischerella thermalis WC213	35	GCA_002870255.1	5.35109	41.2	Culture genome	Nostocales	Hapalosiphonaceae	Fischerella	Fischerella thermalis
Fischerella thermalis WC344	24	GCA_002870445.1	5.42692	41.1	Culture genome	Nostocales	Hapalosiphonaceae	Fischerella	Fischerella thermalis
Fischerella thermalis CCMEE 5268	38	GCA_002870565.1	5.9137	40.9	Culture genome	Nostocales	Hapalosiphonaceae	Fischerella	Fischerella thermalis
Fischerella thermalis CCMEE 5319	34	GCA_002870605.1	6.25288	41.7	Culture genome	Nostocales	Hapalosiphonaceae	Fischerella	Fischerella thermalis
Fischerella thermalis CCMEE 5198	32	GCA_002870635.1	5.07405	41.4	Culture genome	Nostocales	Hapalosiphonaceae	Fischerella	Fischerella thermalis
Fischerella thermalis CCMEE 5318	34	GCA_002870675.1	6.19787	41.2	Culture genome	Nostocales	Hapalosiphonaceae	Fischerella	Fischerella thermalis
Fischerella thermalis BR2B	31	GCA_002870705.1	5.32112	41	Culture genome	Nostocales	Hapalosiphonaceae	Fischerella	Fischerella thermalis
Fischerella thermalis CCMEE 5205	35	GCA_002870745.1	6.24189	41	Culture genome	Nostocales	Hapalosiphonaceae	Fischerella	Fischerella thermalis
Fischerella thermalis CCMEE 5208	25	GCA_002870755.1	5.35688	41	Culture genome	Nostocales	Hapalosiphonaceae	Fischerella	Fischerella thermalis
Cylindrospermopsis raciborskii C07	35	GCA_002893125.1	3.98454	40.3	Culture genome	Nostocales	Aphanizomenonaceae	Cylindrospermopsis	Cylindrospermopsis raciborskii
Cylindrospermopsis raciborskii S06	39	GCA_002893265.1	3.87425	40.3	Culture genome	Nostocales	Aphanizomenonaceae	Cylindrospermopsis	Cylindrospermopsis raciborskii
Cylindrospermopsis raciborskii S01	37	GCA_002893285.1	3.8391	40.3	Culture genome	Nostocales	Aphanizomenonaceae	Cylindrospermopsis	Cylindrospermopsis raciborskii
Nostoc sp. CENA543	39	GCA_002896875.1	7.20764	40.8022	Culture genome	Nostocales	Nostocaceae	Nostoc	unclassified Nostoc
Nostoc cycadae WK-1	37	GCA_002897135.1	6.99446	40.6	Culture genome	Nostocales	Nostocaceae	Nostoc	Nostoc cycadae
Microcystis aeruginosa NIES-298	36	GCA_002897275.1	4.92381	42.8	Culture genome	Chroococcales	Microcystaceae	Microcystis	Microcystis aeruginosa
unclassified Euhalothece	28	GCA_002900215.1	5.11318	46.7	Culture genome	Chroococcales	Aphanothecaceae	Halothece cluster	Euhalothece
Pseudanabaena sp. BC1403	35	GCA_002914585.1	5.50965	42.1	Culture genome	Synechococcales	Pseudanabaenaceae	Pseudanabaena	unclassified Pseudanabaena
Microcystis aeruginosa FACHB-928	32	GCA_002933835.1	4.94729	42.9	Culture genome	Chroococcales	Microcystaceae	Microcystis	Microcystis aeruginosa
Cuspidothrix issatschenkoi CHARLIE-1	33	GCA_002934005.1	4.54714	37.7	Culture genome	Nostocales	Aphanizomenonaceae	Cuspidothrix	Cuspidothrix issatschenkoi
Chroococcidiopsis sp. TS-821	39	GCA_002939305.1	5.23499	43.4	Culture genome	Chroococcidiopsidales	Chroococcidiopsidaceae	Chroococcidiopsis	unclassified Chroococcidiopsis
Nostoc sp. 'Peltigera membranacea cyanobiont' N6	36	GCA_002949735.1	8.89859	41.3484	Culture genome	Nostocales	Nostocaceae	Nostoc	unclassified Nostoc
Nostoc sp. 'Lobaria pulmonaria (5183) cyanobiont'	38	GCA_002949795.1	7.33991	41.5906	Culture genome	Nostocales	Nostocaceae	Nostoc	unclassified Nostoc
Gloeocapsopsis dulcis AAB1 = 1H9	38	GCA_002964865.1	5.44357	42.4	Culture genome	Chroococcales	Chroococcaceae	Gloeocapsopsis	Gloeocapsopsis dulcis
filamentous cyanobacterium CCP2	29	GCA_003003615.1	6.95112	48.4	Culture genome	unclassified Cyanobacteria	unclassified	unclassified	unclassified
filamentous cyanobacterium Phorm 46	34	GCA_003003715.1	5.59016	45.3	Culture genome	unclassified Cyanobacteria	unclassified	unclassified	unclassified
filamentous cyanobacterium Phorm 6	33	GCA_003003725.1	6.6447	45.2	Culture genome	unclassified Cyanobacteria	unclassified	unclassified	unclassified
Merismopedia glauca CCAP 1448/3	32	GCA_003003775.1	5.20493	41.7	Culture genome	Synechococcales	Merismopediaceae	Merismopedia	Merismopedia glauca
Chroococcidiopsis cubana CCALA 043	31	GCA_003003835.1	7.57119	44.4	Culture genome	Chroococcidiopsidales	Chroococcidiopsidaceae	Chroococcidiopsis	Chroococcidiopsis cubana
Chlorogloea sp. CCALA 695	33	GCA_003003885.1	5.22613	41.8	Culture genome	Chroococcales	Entophysalidaceae	Chlorogloea	unclassified Chlorogloea
filamentous cyanobacterium CCP1	31	GCA_003003915.1	4.17258	48.3	Culture genome	unclassified Cyanobacteria	unclassified	unclassified	unclassified
Pleurocapsa sp. CCALA 161	35	GCA_003003995.1	5.36583	39.7	Culture genome	Pleurocapsales	Hyellaceae	Pleurocapsa	unclassified Pleurocapsa
Synechococcus lacustris	26	GCA_003011125.1	2.66888	51.7	Culture genome	Synechococcales	Synechococcaceae	Synechococcus	Synechococcus lacustris
Cyanothece sp. BG0011	38	GCA_003013815.1	5.60305	38.2	Culture genome	Oscillatoriales	Cyanothecaceae	Cyanothece	unclassified Cyanothece
Chroococcidiopsis sp. CCALA 051	31	GCA_003015105.1	6.67429	44.5	Culture genome	Chroococcidiopsidales	Chroococcidiopsidaceae	Chroococcidiopsis	unclassified Chroococcidiopsis
Synechocystis sp. PCC 6803	30	GCA_003015225.1	3.95099	47.3509	Culture genome	Synechococcales	Merismopediaceae	Synechocystis	unclassified Synechocystis
filamentous cyanobacterium CCP4	24	GCA_003018975.1	6.57896	56.5	Culture genome	unclassified Cyanobacteria	unclassified	unclassified	unclassified
Microcystis sp. MC19	36	GCA_003019735.1	5.02024	42.7	Culture genome	Chroococcales	Microcystaceae	Microcystis	unclassified Microcystis
Cyanobacteria bacterium SW_9_47_5	35	GCA_003021375.1	0.313498	46.8	Metagenome-assembly genome	unclassified Cyanobacteria	unclassified	unclassified	unclassified
Cyanobacteria bacterium SW_5_48_44	36	GCA_003021405.1	3.59652	48.2	Metagenome-assembly genome	unclassified Cyanobacteria	unclassified	unclassified	unclassified
Cyanobacteria bacterium SW_12_48_29	34	GCA_003021425.1	3.58825	48.3	Metagenome-assembly genome	unclassified Cyanobacteria	unclassified	unclassified	unclassified
Cyanobacteria bacterium SW_11_48_12	29	GCA_003021435.1	3.54996	48.1	Metagenome-assembly genome	unclassified Cyanobacteria	unclassified	unclassified	unclassified
Cyanobacteria bacterium QS_9_48_30	33	GCA_003021465.1	3.53145	48.2	Metagenome-assembly genome	unclassified Cyanobacteria	unclassified	unclassified	unclassified
Cyanobacteria bacterium QS_6_48_18	32	GCA_003021485.1	3.64883	48.1	Metagenome-assembly genome	unclassified Cyanobacteria	unclassified	unclassified	unclassified
Cyanobacteria bacterium QS_4_48_99	30	GCA_003021505.1	3.62428	48.2	Metagenome-assembly genome	unclassified Cyanobacteria	unclassified	unclassified	unclassified
Cyanobacteria bacterium QH_8_48_120	30	GCA_003021525.1	3.51751	48.2	Metagenome-assembly genome	unclassified Cyanobacteria	unclassified	unclassified	unclassified
Cyanobacteria bacterium QH_2_48_84	30	GCA_003021545.1	3.7271	48	Metagenome-assembly genome	unclassified Cyanobacteria	unclassified	unclassified	unclassified
Cyanobacteria bacterium QH_10_48_56	33	GCA_003021585.1	3.51551	48.3	Metagenome-assembly genome	unclassified Cyanobacteria	unclassified	unclassified	unclassified
Cyanobacteria bacterium QH_1_48_107	29	GCA_003021605.1	3.59204	48.3	Metagenome-assembly genome	unclassified Cyanobacteria	unclassified	unclassified	unclassified
Cyanobacteria bacterium SW_8_48_13	31	GCA_003021825.1	3.41496	48.2	Metagenome-assembly genome	unclassified Cyanobacteria	unclassified	unclassified	unclassified
Cyanobacteria bacterium SW_6_48_11	32	GCA_003021845.1	3.35638	48.1	Metagenome-assembly genome	unclassified Cyanobacteria	unclassified	unclassified	unclassified
Cyanobacteria bacterium QS_7_48_42	33	GCA_003021855.1	3.36215	48.3	Metagenome-assembly genome	unclassified Cyanobacteria	unclassified	unclassified	unclassified
Cyanobacteria bacterium QS_3_48_167	32	GCA_003021885.1	3.58779	48.2	Metagenome-assembly genome	unclassified Cyanobacteria	unclassified	unclassified	unclassified
Cyanobacteria bacterium SW_9_44_58	37	GCA_003021905.1	2.9402	44.4	Metagenome-assembly genome	unclassified Cyanobacteria	unclassified	unclassified	unclassified
Cyanobacteria bacterium QH_9_48_43	32	GCA_003021925.1	3.98356	47.7	Metagenome-assembly genome	unclassified Cyanobacteria	unclassified	unclassified	unclassified
Cyanobacteria bacterium SW_4_48_29	30	GCA_003022095.1	3.2423	48.2	Metagenome-assembly genome	unclassified Cyanobacteria	unclassified	unclassified	unclassified
Cyanobacteria bacterium QS_8_64_29	24	GCA_003022125.1	2.21972	64.4	Metagenome-assembly genome	unclassified Cyanobacteria	unclassified	unclassified	unclassified
Cyanobacteria bacterium QS_8_48_54	35	GCA_003022145.1	3.53768	48.2	Metagenome-assembly genome	unclassified Cyanobacteria	unclassified	unclassified	unclassified
Cyanobacteria bacterium SW_7_48_12	29	GCA_003022165.1	3.53014	48.2	Metagenome-assembly genome	unclassified Cyanobacteria	unclassified	unclassified	unclassified
Cyanobacteria bacterium SW_10_48_33	30	GCA_003022175.1	3.60687	48.2	Metagenome-assembly genome	unclassified Cyanobacteria	unclassified	unclassified	unclassified
Cyanobacteria bacterium QS_5_48_63	30	GCA_003022205.1	3.4561	48.4	Metagenome-assembly genome	unclassified Cyanobacteria	unclassified	unclassified	unclassified
Cyanobacteria bacterium QS_1_48_34	31	GCA_003022225.1	3.48245	48.3	Metagenome-assembly genome	unclassified Cyanobacteria	unclassified	unclassified	unclassified
Cyanobacteria bacterium QH_7_48_89	29	GCA_003022245.1	3.51873	48.2	Metagenome-assembly genome	unclassified Cyanobacteria	unclassified	unclassified	unclassified
Cyanobacteria bacterium QH_6_48_35	33	GCA_003022265.1	3.62665	48.3	Metagenome-assembly genome	unclassified Cyanobacteria	unclassified	unclassified	unclassified
filamentous cyanobacterium CCP3	25	GCA_003022385.1	5.77588	57.3	Culture genome	unclassified Cyanobacteria	unclassified	unclassified	unclassified
cyanobacterium G8-9	35	GCA_003030805.1	0.380587	37.1	Single amplified genome	unclassified Cyanobacteria	unclassified	unclassified	unclassified
Nodularia spumigena CCY9414	34	GCA_003054475.1	5.38661	41.264	Culture genome	Nostocales	Aphanizomenonaceae	Nodularia	Nodularia spumigena
Microcystis sp. 0824	33	GCA_003112475.1	4.10317	43	Culture genome	Chroococcales	Microcystaceae	Microcystis	unclassified Microcystis
Nostoc commune NIES-4072	19	GCA_003113895.1	8.1987	41.4	Culture genome	Nostocales	Nostocaceae	Nostoc	Nostoc commune
Synechococcus sp. XM-24	31	GCA_003149585.1	2.37697	63.3	Metagenome-assembly genome	Synechococcales	Synechococcaceae	Synechococcus	unclassified Synechococcus
Nostoc sp. 3335mG	26	GCA_003185865.1	9.23455	65.8	Culture genome	Nostocales	Nostocaceae	Nostoc	unclassified Nostoc
Microcystis aeruginosa Sj	37	GCA_003206555.1	4.61732	42.8	Culture genome	Chroococcales	Microcystaceae	Microcystis	Microcystis aeruginosa
Microcystis aeruginosa NIES-1211	33	GCA_003206625.1	4.73839	42.8	Culture genome	Chroococcales	Microcystaceae	Microcystis	Microcystis aeruginosa
Prochlorococcus marinus XMU1403	36	GCA_003208065.1	1.74603	35.2	Culture genome	Synechococcales	Prochloraceae	Prochlorococcus	Prochlorococcus marinus
Prochlorococcus sp. AG-686-P16	34	GCA_003208695.1	0.832312	31.2	Single amplified genome	Synechococcales	Prochloraceae	Prochlorococcus	unclassified Prochlorococcus
Prochlorococcus sp. AG-686-P11	37	GCA_003208715.1	0.348188	30.9	Single amplified genome	Synechococcales	Prochloraceae	Prochlorococcus	unclassified Prochlorococcus
Prochlorococcus sp. AG-686-I20	40	GCA_003208735.1	0.499721	39.1	Single amplified genome	Synechococcales	Prochloraceae	Prochlorococcus	unclassified Prochlorococcus
Synechococcus sp. AG-686-C23	34	GCA_003208755.1	0.569328	53.6	Single amplified genome	Synechococcales	Synechococcaceae	Synechococcus	unclassified Synechococcus
Synechococcus sp. AG-686-A03	31	GCA_003208775.1	1.55836	52.9	Single amplified genome	Synechococcales	Synechococcaceae	Synechococcus	unclassified Synechococcus
Prochlorococcus sp. AG-683-N17	37	GCA_003208795.1	0.581479	30.6	Single amplified genome	Synechococcales	Prochloraceae	Prochlorococcus	unclassified Prochlorococcus
Synechococcus sp. AG-683-B03	34	GCA_003208815.1	1.10953	52	Single amplified genome	Synechococcales	Synechococcaceae	Synechococcus	unclassified Synechococcus
Synechococcus sp. AG-683-C23	31	GCA_003208835.1	1.91433	52.9	Single amplified genome	Synechococcales	Synechococcaceae	Synechococcus	unclassified Synechococcus
Prochlorococcus sp. AG-679-N20	37	GCA_003208845.1	1.31391	31	Single amplified genome	Synechococcales	Prochloraceae	Prochlorococcus	unclassified Prochlorococcus
Prochlorococcus sp. AG-679-M23	37	GCA_003208875.1	1.64599	30.8	Single amplified genome	Synechococcales	Prochloraceae	Prochlorococcus	unclassified Prochlorococcus
Prochlorococcus sp. AG-679-K21	36	GCA_003208885.1	1.07253	31	Single amplified genome	Synechococcales	Prochloraceae	Prochlorococcus	unclassified Prochlorococcus
Synechococcus sp. AG-679-B21	30	GCA_003208915.1	1.02553	55	Single amplified genome	Synechococcales	Synechococcaceae	Synechococcus	unclassified Synechococcus
Prochlorococcus sp. AG-676-P23	37	GCA_003208935.1	1.17871	31.1	Single amplified genome	Synechococcales	Prochloraceae	Prochlorococcus	unclassified Prochlorococcus
Prochlorococcus sp. AG-676-O21	39	GCA_003208955.1	1.22582	30.9	Single amplified genome	Synechococcales	Prochloraceae	Prochlorococcus	unclassified Prochlorococcus
Synechococcus sp. AG-676-F02	25	GCA_003208975.1	1.52733	55.4	Single amplified genome	Synechococcales	Synechococcaceae	Synechococcus	unclassified Synechococcus
Prochlorococcus sp. AG-673-P17	36	GCA_003208995.1	0.648779	31.5	Single amplified genome	Synechococcales	Prochloraceae	Prochlorococcus	unclassified Prochlorococcus
Synechococcus sp. AG-673-D02	38	GCA_003209005.1	2.2018	55.8	Single amplified genome	Synechococcales	Synechococcaceae	Synechococcus	unclassified Synechococcus
Synechococcus sp. AG-673-B08	31	GCA_003209035.1	1.56604	55.4	Single amplified genome	Synechococcales	Synechococcaceae	Synechococcus	unclassified Synechococcus
Prochlorococcus sp. AG-670-O13	36	GCA_003209055.1	1.06028	30.8	Single amplified genome	Synechococcales	Prochloraceae	Prochlorococcus	unclassified Prochlorococcus
Prochlorococcus sp. AG-670-N10	39	GCA_003209065.1	1.44781	30.8	Single amplified genome	Synechococcales	Prochloraceae	Prochlorococcus	unclassified Prochlorococcus
Prochlorococcus sp. AG-670-L16	31	GCA_003209095.1	0.55639	31.9	Single amplified genome	Synechococcales	Prochloraceae	Prochlorococcus	unclassified Prochlorococcus
Prochlorococcus sp. AG-670-J16	37	GCA_003209115.1	1.28362	31	Single amplified genome	Synechococcales	Prochloraceae	Prochlorococcus	unclassified Prochlorococcus
Synechococcus sp. AG-670-D07	34	GCA_003209135.1	1.51431	56	Single amplified genome	Synechococcales	Synechococcaceae	Synechococcus	unclassified Synechococcus
Synechococcus sp. AG-670-F22	34	GCA_003209155.1	1.97154	56.4	Single amplified genome	Synechococcales	Synechococcaceae	Synechococcus	unclassified Synechococcus
Synechococcus sp. AG-670-B23	28	GCA_003209165.1	2.26612	56.9	Single amplified genome	Synechococcales	Synechococcaceae	Synechococcus	unclassified Synechococcus
Synechococcus sp. AG-670-A19	31	GCA_003209215.1	1.34882	58.5	Single amplified genome	Synechococcales	Synechococcaceae	Synechococcus	unclassified Synechococcus
Prochlorococcus sp. AG-463-P23	31	GCA_003209235.1	0.823439	50.5	Single amplified genome	Synechococcales	Prochloraceae	Prochlorococcus	unclassified Prochlorococcus
Prochlorococcus sp. AG-463-P14	36	GCA_003209275.1	1.13563	40.4	Single amplified genome	Synechococcales	Prochloraceae	Prochlorococcus	unclassified Prochlorococcus
Prochlorococcus sp. AG-463-L06	38	GCA_003209295.1	0.791672	39.1	Single amplified genome	Synechococcales	Prochloraceae	Prochlorococcus	unclassified Prochlorococcus
Prochlorococcus sp. AG-463-N15	35	GCA_003209305.1	0.8403	40.7	Single amplified genome	Synechococcales	Prochloraceae	Prochlorococcus	unclassified Prochlorococcus
Prochlorococcus sp. AG-463-D13	36	GCA_003209355.1	0.551271	40.5	Single amplified genome	Synechococcales	Prochloraceae	Prochlorococcus	unclassified Prochlorococcus
Prochlorococcus sp. AG-459-N19	39	GCA_003209375.1	1.32988	31.5	Single amplified genome	Synechococcales	Prochloraceae	Prochlorococcus	unclassified Prochlorococcus
Prochlorococcus sp. AG-459-J14	38	GCA_003209415.1	1.09033	31.4	Single amplified genome	Synechococcales	Prochloraceae	Prochlorococcus	unclassified Prochlorococcus
Prochlorococcus sp. AG-459-E08	33	GCA_003209425.1	1.1364	31	Single amplified genome	Synechococcales	Prochloraceae	Prochlorococcus	unclassified Prochlorococcus
Prochlorococcus sp. AG-459-C18	35	GCA_003209455.1	0.896699	35.3	Single amplified genome	Synechococcales	Prochloraceae	Prochlorococcus	unclassified Prochlorococcus
Prochlorococcus sp. AG-459-B06	36	GCA_003209475.1	1.18152	31.4	Single amplified genome	Synechococcales	Prochloraceae	Prochlorococcus	unclassified Prochlorococcus
Prochlorococcus sp. AG-455-O05	39	GCA_003209495.1	0.769298	31	Single amplified genome	Synechococcales	Prochloraceae	Prochlorococcus	unclassified Prochlorococcus
Prochlorococcus sp. AG-459-A09	37	GCA_003209505.1	1.51132	30.7	Single amplified genome	Synechococcales	Prochloraceae	Prochlorococcus	unclassified Prochlorococcus
Prochlorococcus sp. AG-455-B05	39	GCA_003209535.1	0.931365	35.2	Single amplified genome	Synechococcales	Prochloraceae	Prochlorococcus	unclassified Prochlorococcus
Synechococcus sp. AG-450-M17	25	GCA_003209555.1	0.790263	56	Single amplified genome	Synechococcales	Synechococcaceae	Synechococcus	unclassified Synechococcus
Prochlorococcus sp. AG-449-J16	38	GCA_003209565.1	1.3222	31.5	Single amplified genome	Synechococcales	Prochloraceae	Prochlorococcus	unclassified Prochlorococcus
Prochlorococcus sp. AG-449-G23	38	GCA_003209585.1	1.40693	31.4	Single amplified genome	Synechococcales	Prochloraceae	Prochlorococcus	unclassified Prochlorococcus
Prochlorococcus sp. AG-449-D22	20	GCA_003209615.1	0.627479	31.7	Single amplified genome	Synechococcales	Prochloraceae	Prochlorococcus	unclassified Prochlorococcus
Prochlorococcus sp. AG-442-M23	37	GCA_003209655.1	1.63493	30.7	Single amplified genome	Synechococcales	Prochloraceae	Prochlorococcus	unclassified Prochlorococcus
Prochlorococcus sp. AG-442-N07	39	GCA_003209675.1	1.44347	31.3	Single amplified genome	Synechococcales	Prochloraceae	Prochlorococcus	unclassified Prochlorococcus
Prochlorococcus sp. AG-442-D10	40	GCA_003209715.1	1.56827	30.8	Single amplified genome	Synechococcales	Prochloraceae	Prochlorococcus	unclassified Prochlorococcus
Prochlorococcus sp. AG-436-N08	39	GCA_003209735.1	0.84989	37.1	Single amplified genome	Synechococcales	Prochloraceae	Prochlorococcus	unclassified Prochlorococcus
Prochlorococcus sp. AG-436-C14	36	GCA_003209755.1	1.72147	34.6	Single amplified genome	Synechococcales	Prochloraceae	Prochlorococcus	unclassified Prochlorococcus
Prochlorococcus sp. AG-436-O09	35	GCA_003209775.1	1.19181	37.4	Single amplified genome	Synechococcales	Prochloraceae	Prochlorococcus	unclassified Prochlorococcus
Prochlorococcus sp. AG-436-C05	38	GCA_003209795.1	1.1361	30.9	Single amplified genome	Synechococcales	Prochloraceae	Prochlorococcus	unclassified Prochlorococcus
Prochlorococcus sp. AG-432-O20	36	GCA_003209815.1	0.440284	39	Single amplified genome	Synechococcales	Prochloraceae	Prochlorococcus	unclassified Prochlorococcus
Prochlorococcus sp. AG-432-G10	32	GCA_003209835.1	0.397565	31	Single amplified genome	Synechococcales	Prochloraceae	Prochlorococcus	unclassified Prochlorococcus
Prochlorococcus sp. AG-432-D09	31	GCA_003209855.1	0.882702	51.2	Single amplified genome	Synechococcales	Prochloraceae	Prochlorococcus	unclassified Prochlorococcus
Prochlorococcus sp. AG-429-P21	31	GCA_003209975.1	0.270893	37.7	Single amplified genome	Synechococcales	Prochloraceae	Prochlorococcus	unclassified Prochlorococcus
Prochlorococcus sp. AG-429-A02	16	GCA_003209995.1	0.35267	32.1	Single amplified genome	Synechococcales	Prochloraceae	Prochlorococcus	unclassified Prochlorococcus
Prochlorococcus sp. AG-424-P23	38	GCA_003210135.1	1.45368	31.4	Single amplified genome	Synechococcales	Prochloraceae	Prochlorococcus	unclassified Prochlorococcus
Prochlorococcus sp. AG-424-E18	38	GCA_003210155.1	1.45318	31.3	Single amplified genome	Synechococcales	Prochloraceae	Prochlorococcus	unclassified Prochlorococcus
Prochlorococcus sp. AG-424-A14	34	GCA_003210175.1	1.25322	31.5	Single amplified genome	Synechococcales	Prochloraceae	Prochlorococcus	unclassified Prochlorococcus
Prochlorococcus sp. AG-686-P21	36	GCA_003210195.1	0.48086	31.7	Single amplified genome	Synechococcales	Prochloraceae	Prochlorococcus	unclassified Prochlorococcus
Prochlorococcus sp. AG-686-P08	38	GCA_003210215.1	0.941462	30.9	Single amplified genome	Synechococcales	Prochloraceae	Prochlorococcus	unclassified Prochlorococcus
Prochlorococcus sp. AG-686-O05	38	GCA_003210235.1	1.08881	30.8	Single amplified genome	Synechococcales	Prochloraceae	Prochlorococcus	unclassified Prochlorococcus
Prochlorococcus sp. AG-686-L16	22	GCA_003210255.1	0.644424	31.8	Single amplified genome	Synechococcales	Prochloraceae	Prochlorococcus	unclassified Prochlorococcus
Prochlorococcus sp. AG-686-M10	39	GCA_003210275.1	1.17224	30.8	Single amplified genome	Synechococcales	Prochloraceae	Prochlorococcus	unclassified Prochlorococcus
Prochlorococcus sp. AG-686-J21	38	GCA_003210285.1	1.57772	30.9	Single amplified genome	Synechococcales	Prochloraceae	Prochlorococcus	unclassified Prochlorococcus
Synechococcus sp. AG-686-F08	32	GCA_003210315.1	1.57877	52.2	Single amplified genome	Synechococcales	Synechococcaceae	Synechococcus	unclassified Synechococcus
Synechococcus sp. AG-686-D09	34	GCA_003210335.1	0.7863	51.3	Single amplified genome	Synechococcales	Synechococcaceae	Synechococcus	unclassified Synechococcus
Synechococcus sp. AG-686-C21	31	GCA_003210345.1	1.05397	52.9	Single amplified genome	Synechococcales	Synechococcaceae	Synechococcus	unclassified Synechococcus
Synechococcus sp. AG-686-B21	32	GCA_003210375.1	1.84969	52.7	Single amplified genome	Synechococcales	Synechococcaceae	Synechococcus	unclassified Synechococcus
Synechococcus sp. AG-686-A05	34	GCA_003210385.1	0.269552	54.5	Single amplified genome	Synechococcales	Synechococcaceae	Synechococcus	unclassified Synechococcus
Prochlorococcus sp. AG-683-O20	37	GCA_003210415.1	0.416977	31.7	Single amplified genome	Synechococcales	Prochloraceae	Prochlorococcus	unclassified Prochlorococcus
Prochlorococcus sp. AG-683-O15	37	GCA_003210435.1	1.06378	31	Single amplified genome	Synechococcales	Prochloraceae	Prochlorococcus	unclassified Prochlorococcus
Prochlorococcus sp. AG-683-K15	36	GCA_003210455.1	0.783804	31	Single amplified genome	Synechococcales	Prochloraceae	Prochlorococcus	unclassified Prochlorococcus
Synechococcus sp. AG-683-G11	34	GCA_003210475.1	1.28757	55.6	Single amplified genome	Synechococcales	Synechococcaceae	Synechococcus	unclassified Synechococcus
Synechococcus sp. AG-683-F20	25	GCA_003210495.1	0.972807	55.7	Single amplified genome	Synechococcales	Synechococcaceae	Synechococcus	unclassified Synechococcus
Synechococcus sp. AG-683-B21	34	GCA_003210515.1	1.43437	53.3	Single amplified genome	Synechococcales	Synechococcaceae	Synechococcus	unclassified Synechococcus
Synechococcus sp. AG-683-A22	31	GCA_003210535.1	1.03167	52.1	Single amplified genome	Synechococcales	Synechococcaceae	Synechococcus	unclassified Synechococcus
Synechococcus sp. AG-683-A03	33	GCA_003210555.1	1.5414	52.7	Single amplified genome	Synechococcales	Synechococcaceae	Synechococcus	unclassified Synechococcus
Synechococcus sp. AG-683-A02	29	GCA_003210565.1	0.696769	52.1	Single amplified genome	Synechococcales	Synechococcaceae	Synechococcus	unclassified Synechococcus
Prochlorococcus sp. AG-679-O20	35	GCA_003210595.1	0.929447	31.3	Single amplified genome	Synechococcales	Prochloraceae	Prochlorococcus	unclassified Prochlorococcus
Prochlorococcus sp. AG-679-N22	34	GCA_003210615.1	1.08612	31.1	Single amplified genome	Synechococcales	Prochloraceae	Prochlorococcus	unclassified Prochlorococcus
Prochlorococcus sp. AG-679-N02	38	GCA_003210625.1	1.06147	31	Single amplified genome	Synechococcales	Prochloraceae	Prochlorococcus	unclassified Prochlorococcus
Prochlorococcus sp. AG-679-M10	33	GCA_003210655.1	1.00763	31.1	Single amplified genome	Synechococcales	Prochloraceae	Prochlorococcus	unclassified Prochlorococcus
Prochlorococcus sp. AG-679-I23	40	GCA_003210675.1	1.47055	35.3	Single amplified genome	Synechococcales	Prochloraceae	Prochlorococcus	unclassified Prochlorococcus
Prochlorococcus sp. AG-679-P15	36	GCA_003210695.1	1.07789	31	Single amplified genome	Synechococcales	Prochloraceae	Prochlorococcus	unclassified Prochlorococcus
Synechococcus sp. AG-679-E23	31	GCA_003210705.1	1.99306	56.1	Single amplified genome	Synechococcales	Synechococcaceae	Synechococcus	unclassified Synechococcus
Synechococcus sp. AG-679-D13	34	GCA_003210735.1	2.06215	56.1	Single amplified genome	Synechococcales	Synechococcaceae	Synechococcus	unclassified Synechococcus
Synechococcus sp. AG-679-C18	32	GCA_003210755.1	2.62621	49.3	Single amplified genome	Synechococcales	Synechococcaceae	Synechococcus	unclassified Synechococcus
Synechococcus sp. AG-679-A04	28	GCA_003210775.1	2.27899	54.6	Single amplified genome	Synechococcales	Synechococcaceae	Synechococcus	unclassified Synechococcus
Synechococcus sp. AG-679-B05	27	GCA_003210795.1	1.8756	56.2	Single amplified genome	Synechococcales	Synechococcaceae	Synechococcus	unclassified Synechococcus
Synechococcus sp. AG-679-A02	28	GCA_003210815.1	1.74757	55.4	Single amplified genome	Synechococcales	Synechococcaceae	Synechococcus	unclassified Synechococcus
Prochlorococcus sp. AG-676-P15-1	35	GCA_003210825.1	1.14741	31	Single amplified genome	Synechococcales	Prochloraceae	Prochlorococcus	unclassified Prochlorococcus
Prochlorococcus sp. AG-676-P03	39	GCA_003210835.1	0.979831	31.4	Single amplified genome	Synechococcales	Prochloraceae	Prochlorococcus	unclassified Prochlorococcus
Prochlorococcus sp. AG-676-M23	37	GCA_003210875.1	0.582872	30.9	Single amplified genome	Synechococcales	Prochloraceae	Prochlorococcus	unclassified Prochlorococcus
Prochlorococcus sp. AG-676-M04	36	GCA_003210895.1	1.27066	30.6	Single amplified genome	Synechococcales	Prochloraceae	Prochlorococcus	unclassified Prochlorococcus
Prochlorococcus sp. AG-676-L21	38	GCA_003210915.1	1.36618	30.8	Single amplified genome	Synechococcales	Prochloraceae	Prochlorococcus	unclassified Prochlorococcus
Synechococcus sp. AG-676-E23	28	GCA_003210935.1	1.60449	56.4	Single amplified genome	Synechococcales	Synechococcaceae	Synechococcus	unclassified Synechococcus
Prochlorococcus sp. AG-676-J23	36	GCA_003210945.1	0.926484	31.3	Single amplified genome	Synechococcales	Prochloraceae	Prochlorococcus	unclassified Prochlorococcus
Synechococcus sp. AG-676-E04	32	GCA_003210975.1	0.579549	54.7	Single amplified genome	Synechococcales	Synechococcaceae	Synechococcus	unclassified Synechococcus
Synechococcus sp. AG-676-C06	34	GCA_003210995.1	2.04476	55.9	Single amplified genome	Synechococcales	Synechococcaceae	Synechococcus	unclassified Synechococcus
Synechococcus sp. AG-676-A21	32	GCA_003211015.1	1.88743	56.4	Single amplified genome	Synechococcales	Synechococcaceae	Synechococcus	unclassified Synechococcus
Synechococcus sp. AG-676-A03	28	GCA_003211035.1	0.454271	56.6	Single amplified genome	Synechococcales	Synechococcaceae	Synechococcus	unclassified Synechococcus
Prochlorococcus sp. AG-673-O13	38	GCA_003211055.1	0.778053	31.4	Single amplified genome	Synechococcales	Prochloraceae	Prochlorococcus	unclassified Prochlorococcus
Prochlorococcus sp. AG-673-O02	37	GCA_003211075.1	1.45426	30.9	Single amplified genome	Synechococcales	Prochloraceae	Prochlorococcus	unclassified Prochlorococcus
Prochlorococcus sp. AG-673-L23	37	GCA_003211095.1	0.99043	31.4	Single amplified genome	Synechococcales	Prochloraceae	Prochlorococcus	unclassified Prochlorococcus
Prochlorococcus sp. AG-673-M19	37	GCA_003211115.1	1.08028	30.7	Single amplified genome	Synechococcales	Prochloraceae	Prochlorococcus	unclassified Prochlorococcus
Prochlorococcus sp. AG-673-L20	37	GCA_003211135.1	1.42166	30.7	Single amplified genome	Synechococcales	Prochloraceae	Prochlorococcus	unclassified Prochlorococcus
Prochlorococcus sp. AG-673-K22	37	GCA_003211155.1	1.19527	35.3	Single amplified genome	Synechococcales	Prochloraceae	Prochlorococcus	unclassified Prochlorococcus
Prochlorococcus sp. AG-673-K21	32	GCA_003211165.1	0.727535	31.3	Single amplified genome	Synechococcales	Prochloraceae	Prochlorococcus	unclassified Prochlorococcus
Prochlorococcus sp. AG-673-I19	22	GCA_003211195.1	0.363745	31.6	Single amplified genome	Synechococcales	Prochloraceae	Prochlorococcus	unclassified Prochlorococcus
Synechococcus sp. AG-673-F03	31	GCA_003211205.1	2.00449	55.9	Single amplified genome	Synechococcales	Synechococcaceae	Synechococcus	unclassified Synechococcus
Synechococcus sp. AG-673-B04	32	GCA_003211235.1	1.40215	55.6	Single amplified genome	Synechococcales	Synechococcaceae	Synechococcus	unclassified Synechococcus
Synechococcus sp. AG-673-A10	30	GCA_003211255.1	1.6053	55.4	Single amplified genome	Synechococcales	Synechococcaceae	Synechococcus	unclassified Synechococcus
Synechococcus sp. AG-673-A03	38	GCA_003211275.1	1.86726	56.1	Single amplified genome	Synechococcales	Synechococcaceae	Synechococcus	unclassified Synechococcus
Prochlorococcus sp. AG-670-O19	36	GCA_003211285.1	0.746243	31.3	Single amplified genome	Synechococcales	Prochloraceae	Prochlorococcus	unclassified Prochlorococcus
Prochlorococcus sp. AG-670-O17	36	GCA_003211315.1	1.38758	30.9	Single amplified genome	Synechococcales	Prochloraceae	Prochlorococcus	unclassified Prochlorococcus
Prochlorococcus sp. AG-670-O11	37	GCA_003211335.1	0.817477	31.4	Single amplified genome	Synechococcales	Prochloraceae	Prochlorococcus	unclassified Prochlorococcus
Prochlorococcus sp. AG-670-O09	37	GCA_003211345.1	0.653196	31.1	Single amplified genome	Synechococcales	Prochloraceae	Prochlorococcus	unclassified Prochlorococcus
Prochlorococcus sp. AG-670-O07	35	GCA_003211375.1	1.48853	30.8	Single amplified genome	Synechococcales	Prochloraceae	Prochlorococcus	unclassified Prochlorococcus
Prochlorococcus sp. AG-670-M18	35	GCA_003211395.1	0.833491	32	Single amplified genome	Synechococcales	Prochloraceae	Prochlorococcus	unclassified Prochlorococcus
Prochlorococcus sp. AG-670-M15	37	GCA_003211415.1	1.16969	31.6	Single amplified genome	Synechococcales	Prochloraceae	Prochlorococcus	unclassified Prochlorococcus
Prochlorococcus sp. AG-670-L08	39	GCA_003211435.1	1.46715	31.1	Single amplified genome	Synechococcales	Prochloraceae	Prochlorococcus	unclassified Prochlorococcus
Synechococcus sp. AG-670-G20	31	GCA_003211455.1	0.970395	58.2	Single amplified genome	Synechococcales	Synechococcaceae	Synechococcus	unclassified Synechococcus
Prochlorococcus sp. AG-670-K23	24	GCA_003211475.1	0.408127	31.1	Single amplified genome	Synechococcales	Prochloraceae	Prochlorococcus	unclassified Prochlorococcus
Prochlorococcus sp. AG-670-J21	36	GCA_003211485.1	0.712761	31.9	Single amplified genome	Synechococcales	Prochloraceae	Prochlorococcus	unclassified Prochlorococcus
Synechococcus sp. AG-670-F04	30	GCA_003211515.1	2.24777	52.7	Single amplified genome	Synechococcales	Synechococcaceae	Synechococcus	unclassified Synechococcus
Synechococcus sp. AG-670-A05	30	GCA_003211535.1	2.00502	57.4	Single amplified genome	Synechococcales	Synechococcaceae	Synechococcus	unclassified Synechococcus
Synechococcus sp. AG-670-A04	30	GCA_003211565.1	1.18872	58.5	Single amplified genome	Synechococcales	Synechococcaceae	Synechococcus	unclassified Synechococcus
Prochlorococcus sp. AG-469-N22	40	GCA_003211615.1	0.769192	31.1	Single amplified genome	Synechococcales	Prochloraceae	Prochlorococcus	unclassified Prochlorococcus
Prochlorococcus sp. AG-469-M13	28	GCA_003211635.1	0.453706	31.9	Single amplified genome	Synechococcales	Prochloraceae	Prochlorococcus	unclassified Prochlorococcus
Prochlorococcus sp. AG-469-F22	37	GCA_003211655.1	1.10703	31.2	Single amplified genome	Synechococcales	Prochloraceae	Prochlorococcus	unclassified Prochlorococcus
Prochlorococcus sp. AG-469-F15	37	GCA_003211675.1	0.642928	31.4	Single amplified genome	Synechococcales	Prochloraceae	Prochlorococcus	unclassified Prochlorococcus
Prochlorococcus sp. AG-463-J16	37	GCA_003211715.1	0.71774	41.3	Single amplified genome	Synechococcales	Prochloraceae	Prochlorococcus	unclassified Prochlorococcus
Prochlorococcus sp. AG-463-I04	38	GCA_003211725.1	0.521117	39.7	Single amplified genome	Synechococcales	Prochloraceae	Prochlorococcus	unclassified Prochlorococcus
Prochlorococcus sp. AG-463-F15	36	GCA_003211755.1	1.07663	40.6	Single amplified genome	Synechococcales	Prochloraceae	Prochlorococcus	unclassified Prochlorococcus
Prochlorococcus sp. AG-463-F02	36	GCA_003211775.1	1.09805	50.7	Single amplified genome	Synechococcales	Prochloraceae	Prochlorococcus	unclassified Prochlorococcus
Prochlorococcus sp. AG-463-D18	34	GCA_003211795.1	0.421293	41.7	Single amplified genome	Synechococcales	Prochloraceae	Prochlorococcus	unclassified Prochlorococcus
Prochlorococcus sp. AG-463-A20	35	GCA_003211815.1	0.182961	42	Single amplified genome	Synechococcales	Prochloraceae	Prochlorococcus	unclassified Prochlorococcus
Prochlorococcus sp. AG-459-P20	39	GCA_003211855.1	0.812227	31	Single amplified genome	Synechococcales	Prochloraceae	Prochlorococcus	unclassified Prochlorococcus
Prochlorococcus sp. AG-459-P16	36	GCA_003211875.1	0.961696	30.8	Single amplified genome	Synechococcales	Prochloraceae	Prochlorococcus	unclassified Prochlorococcus
Prochlorococcus sp. AG-459-P07	38	GCA_003211895.1	1.4172	35	Single amplified genome	Synechococcales	Prochloraceae	Prochlorococcus	unclassified Prochlorococcus
Prochlorococcus sp. AG-459-P19	37	GCA_003211915.1	0.642712	31.1	Single amplified genome	Synechococcales	Prochloraceae	Prochlorococcus	unclassified Prochlorococcus
Prochlorococcus sp. AG-459-P02	37	GCA_003211925.1	0.9978	30.7	Single amplified genome	Synechococcales	Prochloraceae	Prochlorococcus	unclassified Prochlorococcus
Prochlorococcus sp. AG-459-O09	38	GCA_003211955.1	1.22826	31.4	Single amplified genome	Synechococcales	Prochloraceae	Prochlorococcus	unclassified Prochlorococcus
Prochlorococcus sp. AG-459-O03	36	GCA_003211975.1	1.19689	30.7	Single amplified genome	Synechococcales	Prochloraceae	Prochlorococcus	unclassified Prochlorococcus
Prochlorococcus sp. AG-459-J20	35	GCA_003211995.1	0.810859	30.9	Single amplified genome	Synechococcales	Prochloraceae	Prochlorococcus	unclassified Prochlorococcus
Prochlorococcus sp. AG-459-M13	38	GCA_003212005.1	1.02204	30.5	Single amplified genome	Synechococcales	Prochloraceae	Prochlorococcus	unclassified Prochlorococcus
Prochlorococcus sp. AG-459-D04	38	GCA_003212035.1	1.14434	31.5	Single amplified genome	Synechococcales	Prochloraceae	Prochlorococcus	unclassified Prochlorococcus
Prochlorococcus sp. AG-459-A02	40	GCA_003212055.1	0.975842	31.4	Single amplified genome	Synechococcales	Prochloraceae	Prochlorococcus	unclassified Prochlorococcus
Prochlorococcus sp. AG-459-A01	35	GCA_003212065.1	0.773886	30.9	Single amplified genome	Synechococcales	Prochloraceae	Prochlorococcus	unclassified Prochlorococcus
Prochlorococcus sp. AG-455-G08	35	GCA_003212095.1	0.913442	35.4	Single amplified genome	Synechococcales	Prochloraceae	Prochlorococcus	unclassified Prochlorococcus
Prochlorococcus sp. AG-455-E15	37	GCA_003212115.1	0.824644	31.9	Single amplified genome	Synechococcales	Prochloraceae	Prochlorococcus	unclassified Prochlorococcus
Synechococcus sp. AG-450-D21	29	GCA_003212155.1	0.23475	52.3	Single amplified genome	Synechococcales	Synechococcaceae	Synechococcus	unclassified Synechococcus
Prochlorococcus sp. AG-449-P16	40	GCA_003212175.1	1.0642	31.4	Single amplified genome	Synechococcales	Prochloraceae	Prochlorococcus	unclassified Prochlorococcus
Prochlorococcus sp. AG-449-O05	36	GCA_003212195.1	1.02889	31.5	Single amplified genome	Synechococcales	Prochloraceae	Prochlorococcus	unclassified Prochlorococcus
Prochlorococcus sp. AG-449-K21	36	GCA_003212215.1	0.705748	31.9	Single amplified genome	Synechococcales	Prochloraceae	Prochlorococcus	unclassified Prochlorococcus
Prochlorococcus sp. AG-449-D16	34	GCA_003212235.1	0.704	31.8	Single amplified genome	Synechococcales	Prochloraceae	Prochlorococcus	unclassified Prochlorococcus
Prochlorococcus sp. AG-449-C14	38	GCA_003212245.1	1.18225	31.6	Single amplified genome	Synechococcales	Prochloraceae	Prochlorococcus	unclassified Prochlorococcus
Prochlorococcus sp. AG-442-N17	37	GCA_003212375.1	1.18072	30.8	Single amplified genome	Synechococcales	Prochloraceae	Prochlorococcus	unclassified Prochlorococcus
Prochlorococcus sp. AG-442-B03	34	GCA_003212395.1	1.49019	31.2	Single amplified genome	Synechococcales	Prochloraceae	Prochlorococcus	unclassified Prochlorococcus
Prochlorococcus sp. AG-436-P23	34	GCA_003212455.1	1.71557	50.5	Single amplified genome	Synechococcales	Prochloraceae	Prochlorococcus	unclassified Prochlorococcus
Prochlorococcus sp. AG-436-O17	37	GCA_003212475.1	0.773737	36.2	Single amplified genome	Synechococcales	Prochloraceae	Prochlorococcus	unclassified Prochlorococcus
Prochlorococcus sp. AG-436-O20	40	GCA_003212495.1	0.76282	36.7	Single amplified genome	Synechococcales	Prochloraceae	Prochlorococcus	unclassified Prochlorococcus
Prochlorococcus sp. AG-436-M02	37	GCA_003212515.1	1.501	36.2	Single amplified genome	Synechococcales	Prochloraceae	Prochlorococcus	unclassified Prochlorococcus
Prochlorococcus sp. AG-436-O11	38	GCA_003212535.1	1.27992	31.2	Single amplified genome	Synechococcales	Prochloraceae	Prochlorococcus	unclassified Prochlorococcus
Prochlorococcus sp. AG-436-K22	38	GCA_003212555.1	1.26511	36.8	Single amplified genome	Synechococcales	Prochloraceae	Prochlorococcus	unclassified Prochlorococcus
Prochlorococcus sp. AG-436-J08	38	GCA_003212575.1	0.906601	48.9	Single amplified genome	Synechococcales	Prochloraceae	Prochlorococcus	unclassified Prochlorococcus
Prochlorococcus sp. AG-436-F13	38	GCA_003212595.1	0.32664	48.2	Single amplified genome	Synechococcales	Prochloraceae	Prochlorococcus	unclassified Prochlorococcus
Prochlorococcus sp. AG-436-E22	37	GCA_003212615.1	1.02353	31.4	Single amplified genome	Synechococcales	Prochloraceae	Prochlorococcus	unclassified Prochlorococcus
Prochlorococcus sp. AG-436-J02	36	GCA_003212625.1	1.04891	34.3	Single amplified genome	Synechococcales	Prochloraceae	Prochlorococcus	unclassified Prochlorococcus
Prochlorococcus sp. AG-436-D21	38	GCA_003212655.1	1.16296	31.5	Single amplified genome	Synechococcales	Prochloraceae	Prochlorococcus	unclassified Prochlorococcus
Prochlorococcus sp. AG-436-D07	36	GCA_003212675.1	0.387567	41.9	Single amplified genome	Synechococcales	Prochloraceae	Prochlorococcus	unclassified Prochlorococcus
Prochlorococcus sp. AG-436-C13	38	GCA_003212695.1	1.55122	35.1	Single amplified genome	Synechococcales	Prochloraceae	Prochlorococcus	unclassified Prochlorococcus
Prochlorococcus sp. AG-436-A02	23	GCA_003212715.1	0.199221	36.3	Single amplified genome	Synechococcales	Prochloraceae	Prochlorococcus	unclassified Prochlorococcus
Prochlorococcus sp. AG-436-B23	38	GCA_003212725.1	0.716213	31.7	Single amplified genome	Synechococcales	Prochloraceae	Prochlorococcus	unclassified Prochlorococcus
Prochlorococcus sp. AG-436-A04	36	GCA_003212755.1	1.44074	31.2	Single amplified genome	Synechococcales	Prochloraceae	Prochlorococcus	unclassified Prochlorococcus
Prochlorococcus sp. AG-432-K17	38	GCA_003212835.1	0.82479	34.8	Single amplified genome	Synechococcales	Prochloraceae	Prochlorococcus	unclassified Prochlorococcus
Prochlorococcus sp. AG-432-E11	35	GCA_003212855.1	0.955702	35.1	Single amplified genome	Synechococcales	Prochloraceae	Prochlorococcus	unclassified Prochlorococcus
Prochlorococcus sp. AG-432-K16	38	GCA_003212875.1	0.683382	32	Single amplified genome	Synechococcales	Prochloraceae	Prochlorococcus	unclassified Prochlorococcus
Prochlorococcus sp. AG-432-D11	38	GCA_003212885.1	0.981073	35.5	Single amplified genome	Synechococcales	Prochloraceae	Prochlorococcus	unclassified Prochlorococcus
Prochlorococcus sp. AG-432-B15	38	GCA_003212915.1	1.00403	34.9	Single amplified genome	Synechococcales	Prochloraceae	Prochlorococcus	unclassified Prochlorococcus
Prochlorococcus sp. AG-432-A07	39	GCA_003212955.1	0.740276	35.6	Single amplified genome	Synechococcales	Prochloraceae	Prochlorococcus	unclassified Prochlorococcus
Prochlorococcus sp. AG-429-J03	38	GCA_003213035.1	0.353636	34.4	Single amplified genome	Synechococcales	Prochloraceae	Prochlorococcus	unclassified Prochlorococcus
Prochlorococcus sp. AG-429-E20	37	GCA_003213045.1	0.381172	31.6	Single amplified genome	Synechococcales	Prochloraceae	Prochlorococcus	unclassified Prochlorococcus
Prochlorococcus sp. AG-429-C19	39	GCA_003213055.1	0.604614	31.8	Single amplified genome	Synechococcales	Prochloraceae	Prochlorococcus	unclassified Prochlorococcus
Prochlorococcus sp. AG-424-P18	38	GCA_003213235.1	1.47933	31.2	Single amplified genome	Synechococcales	Prochloraceae	Prochlorococcus	unclassified Prochlorococcus
Prochlorococcus sp. AG-424-P16	36	GCA_003213255.1	1.23743	31.2	Single amplified genome	Synechococcales	Prochloraceae	Prochlorococcus	unclassified Prochlorococcus
Prochlorococcus sp. AG-424-M03	37	GCA_003213275.1	1.11824	31.4	Single amplified genome	Synechococcales	Prochloraceae	Prochlorococcus	unclassified Prochlorococcus
Prochlorococcus sp. AG-424-L22	39	GCA_003213295.1	0.29935	31.4	Single amplified genome	Synechococcales	Prochloraceae	Prochlorococcus	unclassified Prochlorococcus
Prochlorococcus sp. AG-424-G03	38	GCA_003213315.1	0.943198	31.5	Single amplified genome	Synechococcales	Prochloraceae	Prochlorococcus	unclassified Prochlorococcus
Prochlorococcus sp. AG-424-J22	37	GCA_003213335.1	1.4451	31.4	Single amplified genome	Synechococcales	Prochloraceae	Prochlorococcus	unclassified Prochlorococcus
Prochlorococcus sp. AG-424-E20	36	GCA_003213355.1	1.27374	35.3	Single amplified genome	Synechococcales	Prochloraceae	Prochlorococcus	unclassified Prochlorococcus
Prochlorococcus sp. AG-424-A03	39	GCA_003213375.1	1.09731	31.4	Single amplified genome	Synechococcales	Prochloraceae	Prochlorococcus	unclassified Prochlorococcus
Synechococcus sp. AG-420-M02	31	GCA_003213755.1	0.890062	59	Single amplified genome	Synechococcales	Synechococcaceae	Synechococcus	unclassified Synechococcus
Prochlorococcus sp. AG-418-P06	36	GCA_003213795.1	1.44294	31.4	Single amplified genome	Synechococcales	Prochloraceae	Prochlorococcus	unclassified Prochlorococcus
Prochlorococcus sp. AG-418-P13	36	GCA_003213815.1	1.49898	31.5	Single amplified genome	Synechococcales	Prochloraceae	Prochlorococcus	unclassified Prochlorococcus
Prochlorococcus sp. AG-418-O03	38	GCA_003213855.1	1.3135	31.7	Single amplified genome	Synechococcales	Prochloraceae	Prochlorococcus	unclassified Prochlorococcus
Prochlorococcus sp. AG-418-O02	37	GCA_003213875.1	1.3402	31.4	Single amplified genome	Synechococcales	Prochloraceae	Prochlorococcus	unclassified Prochlorococcus
Prochlorococcus sp. AG-418-M21	37	GCA_003213935.1	2.09651	30.5	Single amplified genome	Synechococcales	Prochloraceae	Prochlorococcus	unclassified Prochlorococcus
Prochlorococcus sp. AG-418-M08	38	GCA_003213955.1	1.66465	30.6	Single amplified genome	Synechococcales	Prochloraceae	Prochlorococcus	unclassified Prochlorococcus
Prochlorococcus sp. AG-418-M05	36	GCA_003213975.1	0.240465	32.8	Single amplified genome	Synechococcales	Prochloraceae	Prochlorococcus	unclassified Prochlorococcus
Prochlorococcus sp. AG-418-L19	37	GCA_003213995.1	0.684985	32.2	Single amplified genome	Synechococcales	Prochloraceae	Prochlorococcus	unclassified Prochlorococcus
Prochlorococcus sp. AG-418-K17	36	GCA_003214055.1	1.27301	31.4	Single amplified genome	Synechococcales	Prochloraceae	Prochlorococcus	unclassified Prochlorococcus
Prochlorococcus sp. AG-418-J19	32	GCA_003214075.1	1.07167	31.7	Single amplified genome	Synechococcales	Prochloraceae	Prochlorococcus	unclassified Prochlorococcus
Prochlorococcus sp. AG-418-J17	32	GCA_003214085.1	1.45428	31.4	Single amplified genome	Synechococcales	Prochloraceae	Prochlorococcus	unclassified Prochlorococcus
Prochlorococcus sp. AG-418-I21	37	GCA_003214115.1	1.10452	31.6	Single amplified genome	Synechococcales	Prochloraceae	Prochlorococcus	unclassified Prochlorococcus
Prochlorococcus sp. AG-418-I20	36	GCA_003214175.1	1.49812	31.3	Single amplified genome	Synechococcales	Prochloraceae	Prochlorococcus	unclassified Prochlorococcus
Prochlorococcus sp. AG-418-G23	35	GCA_003214195.1	1.17932	31.3	Single amplified genome	Synechococcales	Prochloraceae	Prochlorococcus	unclassified Prochlorococcus
Prochlorococcus sp. AG-418-G18	37	GCA_003214215.1	1.15021	31.3	Single amplified genome	Synechococcales	Prochloraceae	Prochlorococcus	unclassified Prochlorococcus
Prochlorococcus sp. AG-418-F16	36	GCA_003214235.1	1.16906	31.2	Single amplified genome	Synechococcales	Prochloraceae	Prochlorococcus	unclassified Prochlorococcus
Prochlorococcus sp. AG-418-F08	39	GCA_003214295.1	1.32369	31.5	Single amplified genome	Synechococcales	Prochloraceae	Prochlorococcus	unclassified Prochlorococcus
Prochlorococcus sp. AG-418-D13	39	GCA_003214315.1	1.61983	31.2	Single amplified genome	Synechococcales	Prochloraceae	Prochlorococcus	unclassified Prochlorococcus
Prochlorococcus sp. AG-418-C17	35	GCA_003214335.1	1.1317	31.5	Single amplified genome	Synechococcales	Prochloraceae	Prochlorococcus	unclassified Prochlorococcus
Prochlorococcus sp. AG-418-C09	34	GCA_003214355.1	1.60037	33.1	Single amplified genome	Synechococcales	Prochloraceae	Prochlorococcus	unclassified Prochlorococcus
Prochlorococcus sp. AG-418-B17	37	GCA_003214415.1	1.09637	31.6	Single amplified genome	Synechococcales	Prochloraceae	Prochlorococcus	unclassified Prochlorococcus
Prochlorococcus sp. AG-412-P08	39	GCA_003214695.1	1.54547	37.1	Single amplified genome	Synechococcales	Prochloraceae	Prochlorococcus	unclassified Prochlorococcus
Prochlorococcus sp. AG-412-O03	36	GCA_003214715.1	1.52701	35.5	Single amplified genome	Synechococcales	Prochloraceae	Prochlorococcus	unclassified Prochlorococcus
Prochlorococcus sp. AG-412-N03	39	GCA_003214735.1	0.266116	31.9	Single amplified genome	Synechococcales	Prochloraceae	Prochlorococcus	unclassified Prochlorococcus
Prochlorococcus sp. AG-412-L10	35	GCA_003214755.1	1.63912	50.3	Single amplified genome	Synechococcales	Prochloraceae	Prochlorococcus	unclassified Prochlorococcus
Prochlorococcus sp. AG-412-J13	33	GCA_003214815.1	1.82832	31.4	Single amplified genome	Synechococcales	Prochloraceae	Prochlorococcus	unclassified Prochlorococcus
Prochlorococcus sp. AG-412-I20	36	GCA_003214835.1	1.48422	49.8	Single amplified genome	Synechococcales	Prochloraceae	Prochlorococcus	unclassified Prochlorococcus
Prochlorococcus sp. AG-412-I05	37	GCA_003214855.1	2.13467	49.3	Single amplified genome	Synechococcales	Prochloraceae	Prochlorococcus	unclassified Prochlorococcus
Prochlorococcus sp. AG-412-G19	38	GCA_003214875.1	1.56893	35.1	Single amplified genome	Synechococcales	Prochloraceae	Prochlorococcus	unclassified Prochlorococcus
Prochlorococcus sp. AG-412-F02	36	GCA_003214935.1	1.29186	31	Single amplified genome	Synechococcales	Prochloraceae	Prochlorococcus	unclassified Prochlorococcus
Prochlorococcus sp. AG-412-A14	35	GCA_003214955.1	1.39057	31.1	Single amplified genome	Synechococcales	Prochloraceae	Prochlorococcus	unclassified Prochlorococcus
Prochlorococcus sp. AG-412-C21	36	GCA_003214975.1	1.25176	31.2	Single amplified genome	Synechococcales	Prochloraceae	Prochlorococcus	unclassified Prochlorococcus
Prochlorococcus sp. AG-409-P03	36	GCA_003215295.1	1.35958	41.4	Single amplified genome	Synechococcales	Prochloraceae	Prochlorococcus	unclassified Prochlorococcus
Prochlorococcus sp. AG-409-P19	34	GCA_003215315.1	1.16421	35.6	Single amplified genome	Synechococcales	Prochloraceae	Prochlorococcus	unclassified Prochlorococcus
Prochlorococcus sp. AG-409-P01	38	GCA_003215335.1	1.78366	41.9	Single amplified genome	Synechococcales	Prochloraceae	Prochlorococcus	unclassified Prochlorococcus
Prochlorococcus sp. AG-409-O23	39	GCA_003215355.1	1.38254	42	Single amplified genome	Synechococcales	Prochloraceae	Prochlorococcus	unclassified Prochlorococcus
Prochlorococcus sp. AG-409-N21	35	GCA_003215415.1	1.28036	39	Single amplified genome	Synechococcales	Prochloraceae	Prochlorococcus	unclassified Prochlorococcus
Prochlorococcus sp. AG-409-M05	36	GCA_003215435.1	1.69276	40.7	Single amplified genome	Synechococcales	Prochloraceae	Prochlorococcus	unclassified Prochlorococcus
Prochlorococcus sp. AG-409-M02	33	GCA_003215455.1	0.39435	43.8	Single amplified genome	Synechococcales	Prochloraceae	Prochlorococcus	unclassified Prochlorococcus
Prochlorococcus sp. AG-409-L21	36	GCA_003215475.1	1.34133	35.2	Single amplified genome	Synechococcales	Prochloraceae	Prochlorococcus	unclassified Prochlorococcus
Prochlorococcus sp. AG-409-L18	31	GCA_003215535.1	1.77534	40.5	Single amplified genome	Synechococcales	Prochloraceae	Prochlorococcus	unclassified Prochlorococcus
Prochlorococcus sp. AG-409-L14	34	GCA_003215545.1	1.14561	38.6	Single amplified genome	Synechococcales	Prochloraceae	Prochlorococcus	unclassified Prochlorococcus
Prochlorococcus sp. AG-409-K04	37	GCA_003215555.1	1.41461	34.8	Single amplified genome	Synechococcales	Prochloraceae	Prochlorococcus	unclassified Prochlorococcus
Prochlorococcus sp. AG-409-J23	38	GCA_003215595.1	0.640246	37.2	Single amplified genome	Synechococcales	Prochloraceae	Prochlorococcus	unclassified Prochlorococcus
Prochlorococcus sp. AG-409-J19	38	GCA_003215635.1	1.41136	38.7	Single amplified genome	Synechococcales	Prochloraceae	Prochlorococcus	unclassified Prochlorococcus
Prochlorococcus sp. AG-409-J16	34	GCA_003215655.1	1.84337	40.2	Single amplified genome	Synechococcales	Prochloraceae	Prochlorococcus	unclassified Prochlorococcus
Prochlorococcus sp. AG-409-J11	36	GCA_003215675.1	0.628943	39	Single amplified genome	Synechococcales	Prochloraceae	Prochlorococcus	unclassified Prochlorococcus
Prochlorococcus sp. AG-409-J03	29	GCA_003215695.1	0.910103	36.3	Single amplified genome	Synechococcales	Prochloraceae	Prochlorococcus	unclassified Prochlorococcus
Prochlorococcus sp. AG-409-I21	37	GCA_003215715.1	0.643297	39	Single amplified genome	Synechococcales	Prochloraceae	Prochlorococcus	unclassified Prochlorococcus
Prochlorococcus sp. AG-409-I11	35	GCA_003215725.1	1.33279	37.6	Single amplified genome	Synechococcales	Prochloraceae	Prochlorococcus	unclassified Prochlorococcus
Prochlorococcus sp. AG-409-G20	38	GCA_003215775.1	1.50378	38.4	Single amplified genome	Synechococcales	Prochloraceae	Prochlorococcus	unclassified Prochlorococcus
Prochlorococcus sp. AG-409-F19	38	GCA_003215795.1	0.912028	37.4	Single amplified genome	Synechococcales	Prochloraceae	Prochlorococcus	unclassified Prochlorococcus
Prochlorococcus sp. AG-409-E23	35	GCA_003215815.1	0.783108	32	Single amplified genome	Synechococcales	Prochloraceae	Prochlorococcus	unclassified Prochlorococcus
Prochlorococcus sp. AG-409-E05	38	GCA_003215855.1	0.543211	42.3	Single amplified genome	Synechococcales	Prochloraceae	Prochlorococcus	unclassified Prochlorococcus
Prochlorococcus sp. AG-409-D20	39	GCA_003215865.1	0.897509	38.6	Single amplified genome	Synechococcales	Prochloraceae	Prochlorococcus	unclassified Prochlorococcus
Prochlorococcus sp. AG-409-D14	39	GCA_003215895.1	0.959905	35.3	Single amplified genome	Synechococcales	Prochloraceae	Prochlorococcus	unclassified Prochlorococcus
Prochlorococcus sp. AG-409-D09	39	GCA_003215935.1	1.21857	34.1	Single amplified genome	Synechococcales	Prochloraceae	Prochlorococcus	unclassified Prochlorococcus
Prochlorococcus sp. AG-409-C21	37	GCA_003215955.1	0.877608	37.6	Single amplified genome	Synechococcales	Prochloraceae	Prochlorococcus	unclassified Prochlorococcus
Prochlorococcus sp. AG-409-D06	36	GCA_003215975.1	0.532342	35.9	Single amplified genome	Synechococcales	Prochloraceae	Prochlorococcus	unclassified Prochlorococcus
Prochlorococcus sp. AG-409-B20	35	GCA_003215985.1	0.856961	41	Single amplified genome	Synechococcales	Prochloraceae	Prochlorococcus	unclassified Prochlorococcus
Prochlorococcus sp. AG-409-B13	32	GCA_003216035.1	1.45061	41.1	Single amplified genome	Synechococcales	Prochloraceae	Prochlorococcus	unclassified Prochlorococcus
Prochlorococcus sp. AG-409-B09	37	GCA_003216055.1	0.438708	38.9	Single amplified genome	Synechococcales	Prochloraceae	Prochlorococcus	unclassified Prochlorococcus
Prochlorococcus sp. AG-409-B05	37	GCA_003216075.1	1.79758	38.9	Single amplified genome	Synechococcales	Prochloraceae	Prochlorococcus	unclassified Prochlorococcus
Prochlorococcus sp. AG-409-A23	38	GCA_003216095.1	0.489435	37.5	Single amplified genome	Synechococcales	Prochloraceae	Prochlorococcus	unclassified Prochlorococcus
Prochlorococcus sp. AG-409-A22	33	GCA_003216135.1	1.0752	31.2	Single amplified genome	Synechococcales	Prochloraceae	Prochlorococcus	unclassified Prochlorococcus
Prochlorococcus sp. AG-409-A19	35	GCA_003216155.1	1.33044	40.1	Single amplified genome	Synechococcales	Prochloraceae	Prochlorococcus	unclassified Prochlorococcus
Prochlorococcus sp. AG-409-A10	38	GCA_003216175.1	1.58347	35.2	Single amplified genome	Synechococcales	Prochloraceae	Prochlorococcus	unclassified Prochlorococcus
Prochlorococcus sp. AG-402-P18	39	GCA_003216275.1	1.84856	34.4	Single amplified genome	Synechococcales	Prochloraceae	Prochlorococcus	unclassified Prochlorococcus
Prochlorococcus sp. AG-402-P16	40	GCA_003216295.1	1.58715	34.4	Single amplified genome	Synechococcales	Prochloraceae	Prochlorococcus	unclassified Prochlorococcus
Prochlorococcus sp. AG-402-N23	36	GCA_003216355.1	1.31127	31.6	Single amplified genome	Synechococcales	Prochloraceae	Prochlorococcus	unclassified Prochlorococcus
Prochlorococcus sp. AG-402-O21	38	GCA_003216375.1	1.75779	34.9	Single amplified genome	Synechococcales	Prochloraceae	Prochlorococcus	unclassified Prochlorococcus
Prochlorococcus sp. AG-402-O16	38	GCA_003216415.1	1.49336	31.3	Single amplified genome	Synechococcales	Prochloraceae	Prochlorococcus	unclassified Prochlorococcus
Prochlorococcus sp. AG-402-N21	36	GCA_003216435.1	1.36487	36.1	Single amplified genome	Synechococcales	Prochloraceae	Prochlorococcus	unclassified Prochlorococcus
Prochlorococcus sp. AG-402-N17	36	GCA_003216455.1	1.14406	31.3	Single amplified genome	Synechococcales	Prochloraceae	Prochlorococcus	unclassified Prochlorococcus
Prochlorococcus sp. AG-402-N10	40	GCA_003216465.1	1.5591	30.8	Single amplified genome	Synechococcales	Prochloraceae	Prochlorococcus	unclassified Prochlorococcus
Prochlorococcus sp. AG-402-N09	39	GCA_003216515.1	1.5383	35.1	Single amplified genome	Synechococcales	Prochloraceae	Prochlorococcus	unclassified Prochlorococcus
Prochlorococcus sp. AG-402-N08	37	GCA_003216535.1	1.61446	31.2	Single amplified genome	Synechococcales	Prochloraceae	Prochlorococcus	unclassified Prochlorococcus
Prochlorococcus sp. AG-402-M23	39	GCA_003216575.1	1.68278	34.3	Single amplified genome	Synechococcales	Prochloraceae	Prochlorococcus	unclassified Prochlorococcus
Prochlorococcus sp. AG-402-M18	37	GCA_003216595.1	1.62342	34.8	Single amplified genome	Synechococcales	Prochloraceae	Prochlorococcus	unclassified Prochlorococcus
Prochlorococcus sp. AG-402-M15	37	GCA_003216615.1	1.60585	31	Single amplified genome	Synechococcales	Prochloraceae	Prochlorococcus	unclassified Prochlorococcus
Prochlorococcus sp. AG-402-L23	35	GCA_003216635.1	1.66294	31.4	Single amplified genome	Synechococcales	Prochloraceae	Prochlorococcus	unclassified Prochlorococcus
Prochlorococcus sp. AG-402-L20	39	GCA_003216675.1	1.75704	34.9	Single amplified genome	Synechococcales	Prochloraceae	Prochlorococcus	unclassified Prochlorococcus
Prochlorococcus sp. AG-402-L19	40	GCA_003216695.1	1.11725	34.6	Single amplified genome	Synechococcales	Prochloraceae	Prochlorococcus	unclassified Prochlorococcus
Prochlorococcus sp. AG-402-L09	38	GCA_003216715.1	1.61759	34.6	Single amplified genome	Synechococcales	Prochloraceae	Prochlorococcus	unclassified Prochlorococcus
Prochlorococcus sp. AG-402-L18	36	GCA_003216725.1	1.40311	30.7	Single amplified genome	Synechococcales	Prochloraceae	Prochlorococcus	unclassified Prochlorococcus
Prochlorococcus sp. AG-402-K22	36	GCA_003216755.1	1.52273	31.6	Single amplified genome	Synechococcales	Prochloraceae	Prochlorococcus	unclassified Prochlorococcus
Prochlorococcus sp. AG-402-K21	38	GCA_003216775.1	1.63577	31.2	Single amplified genome	Synechococcales	Prochloraceae	Prochlorococcus	unclassified Prochlorococcus
Prochlorococcus sp. AG-402-K16	39	GCA_003216795.1	1.6687	31.4	Single amplified genome	Synechococcales	Prochloraceae	Prochlorococcus	unclassified Prochlorococcus
Prochlorococcus sp. AG-402-K14	35	GCA_003216815.1	1.6497	34.5	Single amplified genome	Synechococcales	Prochloraceae	Prochlorococcus	unclassified Prochlorococcus
Prochlorococcus sp. AG-402-K10	37	GCA_003216835.1	1.53394	30.9	Single amplified genome	Synechococcales	Prochloraceae	Prochlorococcus	unclassified Prochlorococcus
Prochlorococcus sp. AG-402-K05	38	GCA_003216855.1	1.02994	38.4	Single amplified genome	Synechococcales	Prochloraceae	Prochlorococcus	unclassified Prochlorococcus
Prochlorococcus sp. AG-402-J18	35	GCA_003216875.1	1.20445	35.3	Single amplified genome	Synechococcales	Prochloraceae	Prochlorococcus	unclassified Prochlorococcus
Prochlorococcus sp. AG-402-K04	34	GCA_003216895.1	1.37874	34.7	Single amplified genome	Synechococcales	Prochloraceae	Prochlorococcus	unclassified Prochlorococcus
Prochlorococcus sp. AG-402-I23	37	GCA_003216915.1	1.41671	31.3	Single amplified genome	Synechococcales	Prochloraceae	Prochlorococcus	unclassified Prochlorococcus
Prochlorococcus sp. AG-402-I22	39	GCA_003216935.1	1.26492	35.3	Single amplified genome	Synechococcales	Prochloraceae	Prochlorococcus	unclassified Prochlorococcus
Prochlorococcus sp. AG-402-I21	38	GCA_003216955.1	1.72931	34.7	Single amplified genome	Synechococcales	Prochloraceae	Prochlorococcus	unclassified Prochlorococcus
Prochlorococcus sp. AG-402-I20	36	GCA_003216975.1	1.69715	34.6	Single amplified genome	Synechococcales	Prochloraceae	Prochlorococcus	unclassified Prochlorococcus
Prochlorococcus sp. AG-402-I05	37	GCA_003216995.1	1.82497	35	Single amplified genome	Synechococcales	Prochloraceae	Prochlorococcus	unclassified Prochlorococcus
Prochlorococcus sp. AG-402-G23	35	GCA_003217005.1	1.20707	31.7	Single amplified genome	Synechococcales	Prochloraceae	Prochlorococcus	unclassified Prochlorococcus
Prochlorococcus sp. AG-402-G22	38	GCA_003217035.1	1.45591	37.4	Single amplified genome	Synechococcales	Prochloraceae	Prochlorococcus	unclassified Prochlorococcus
Prochlorococcus sp. AG-679-P16	26	GCA_003226275.1	0.828295	31.1	Single amplified genome	Synechococcales	Prochloraceae	Prochlorococcus	unclassified Prochlorococcus
Acaryochloris sp. RCC1774	33	GCA_003231495.1	5.93184	50.2	Culture genome	Synechococcales	Acaryochloridaceae	Acaryochloris	unclassified Acaryochloris
Shackletoniella antarctica	25	GCA_003241845.1	4.71199	58.2	Metagenome-assembly genome	Synechococcales	Oculatellaceae	Shackletoniella	Shackletoniella antarctica
Leptolyngbya foveolarum	31	GCA_003242035.1	4.75098	51	Metagenome-assembly genome	Synechococcales	Leptolyngbyaceae	Leptolyngbya	Leptolyngbya foveolarum
Pseudanabaena frigida	38	GCA_003242085.1	5.38675	41.8	Metagenome-assembly genome	Synechococcales	Pseudanabaenaceae	Pseudanabaena	Pseudanabaena frigida
Phormidesmis priestleyi	36	GCA_003242115.1	4.77556	50.3	Metagenome-assembly genome	Synechococcales	Leptolyngbyaceae	Phormidesmis	Phormidesmis priestleyi
Cyanobium sp.	26	GCA_003248995.1	2.7934	65.3	Metagenome-assembly genome	Synechococcales	Synechococcaceae	Cyanobium	unclassified Cyanobium
Snowella sp.	32	GCA_003249095.1	4.60821	40.7	Metagenome-assembly genome	Synechococcales	Coelosphaeriaceae	Snowella	unclassified Snowella
Leptolyngbya sp.	24	GCA_003249105.1	5.081	57.4	Metagenome-assembly genome	Synechococcales	Leptolyngbyaceae	Leptolyngbya	unclassified Leptolyngbya
Hapalosiphonaceae cyanobacterium JJU2	36	GCA_003261315.1	7.14507	39.8	Metagenome-assembly genome	Nostocales	Hapalosiphonaceae	unclassified Hapalosiphonaceae	unclassified
Prochlorococcus sp. AG-402-G06	40	GCA_003277985.1	1.48941	34.8	Single amplified genome	Synechococcales	Prochloraceae	Prochlorococcus	unclassified Prochlorococcus
Prochlorococcus sp. AG-402-B10	40	GCA_003278005.1	1.09702	35.2	Single amplified genome	Synechococcales	Prochloraceae	Prochlorococcus	unclassified Prochlorococcus
Prochlorococcus sp. AG-402-B03	38	GCA_003278015.1	1.72085	34.9	Single amplified genome	Synechococcales	Prochloraceae	Prochlorococcus	unclassified Prochlorococcus
Prochlorococcus sp. AG-402-A04	35	GCA_003278045.1	1.30018	31.7	Single amplified genome	Synechococcales	Prochloraceae	Prochlorococcus	unclassified Prochlorococcus
Prochlorococcus sp. AG-363-P15	37	GCA_003278175.1	1.11495	39.8	Single amplified genome	Synechococcales	Prochloraceae	Prochlorococcus	unclassified Prochlorococcus
Prochlorococcus sp. AG-363-P08	37	GCA_003278195.1	1.58319	39.6	Single amplified genome	Synechococcales	Prochloraceae	Prochlorococcus	unclassified Prochlorococcus
Prochlorococcus sp. AG-363-P01	34	GCA_003278225.1	1.27279	38.8	Single amplified genome	Synechococcales	Prochloraceae	Prochlorococcus	unclassified Prochlorococcus
Prochlorococcus sp. AG-363-O21	37	GCA_003278245.1	0.7315	40	Single amplified genome	Synechococcales	Prochloraceae	Prochlorococcus	unclassified Prochlorococcus
Prochlorococcus sp. AG-363-O15	36	GCA_003278255.1	1.34281	38.6	Single amplified genome	Synechococcales	Prochloraceae	Prochlorococcus	unclassified Prochlorococcus
Prochlorococcus sp. AG-363-N03	34	GCA_003278285.1	0.735386	37.3	Single amplified genome	Synechococcales	Prochloraceae	Prochlorococcus	unclassified Prochlorococcus
Prochlorococcus sp. AG-363-M21	40	GCA_003278305.1	1.16117	35.7	Single amplified genome	Synechococcales	Prochloraceae	Prochlorococcus	unclassified Prochlorococcus
Prochlorococcus sp. AG-363-I04	35	GCA_003278325.1	1.00275	37.2	Single amplified genome	Synechococcales	Prochloraceae	Prochlorococcus	unclassified Prochlorococcus
Prochlorococcus sp. AG-363-C02	40	GCA_003278345.1	1.42035	34.9	Single amplified genome	Synechococcales	Prochloraceae	Prochlorococcus	unclassified Prochlorococcus
Prochlorococcus sp. AG-363-M17	37	GCA_003278365.1	1.40691	40	Single amplified genome	Synechococcales	Prochloraceae	Prochlorococcus	unclassified Prochlorococcus
Prochlorococcus sp. AG-363-L19	34	GCA_003278375.1	0.763517	37.1	Single amplified genome	Synechococcales	Prochloraceae	Prochlorococcus	unclassified Prochlorococcus
Prochlorococcus sp. AG-363-G23	40	GCA_003278385.1	0.646218	35.4	Single amplified genome	Synechococcales	Prochloraceae	Prochlorococcus	unclassified Prochlorococcus
Prochlorococcus sp. AG-363-B11	36	GCA_003278425.1	1.49385	36.5	Single amplified genome	Synechococcales	Prochloraceae	Prochlorococcus	unclassified Prochlorococcus
Prochlorococcus sp. AG-363-B05	38	GCA_003278445.1	1.08553	34.4	Single amplified genome	Synechococcales	Prochloraceae	Prochlorococcus	unclassified Prochlorococcus
Prochlorococcus sp. AG-363-A04	35	GCA_003278455.1	1.02516	34.1	Single amplified genome	Synechococcales	Prochloraceae	Prochlorococcus	unclassified Prochlorococcus
Prochlorococcus sp. AG-363-B04	38	GCA_003278465.1	1.50342	38.3	Single amplified genome	Synechococcales	Prochloraceae	Prochlorococcus	unclassified Prochlorococcus
Prochlorococcus sp. AG-355-P23	41	GCA_003278505.1	0.503776	31.9	Single amplified genome	Synechococcales	Prochloraceae	Prochlorococcus	unclassified Prochlorococcus
Prochlorococcus sp. AG-355-P16	34	GCA_003278525.1	1.45736	31.3	Single amplified genome	Synechococcales	Prochloraceae	Prochlorococcus	unclassified Prochlorococcus
Prochlorococcus sp. AG-355-N18	35	GCA_003278535.1	1.65915	31.5	Single amplified genome	Synechococcales	Prochloraceae	Prochlorococcus	unclassified Prochlorococcus
Prochlorococcus sp. AG-355-N16	37	GCA_003278545.1	1.64861	31.2	Single amplified genome	Synechococcales	Prochloraceae	Prochlorococcus	unclassified Prochlorococcus
Prochlorococcus sp. AG-355-N02	37	GCA_003278585.1	1.48468	31.3	Single amplified genome	Synechococcales	Prochloraceae	Prochlorococcus	unclassified Prochlorococcus
Prochlorococcus sp. AG-355-M02	39	GCA_003278605.1	1.53756	31.2	Single amplified genome	Synechococcales	Prochloraceae	Prochlorococcus	unclassified Prochlorococcus
Prochlorococcus sp. AG-355-K15	36	GCA_003278625.1	1.36008	31.5	Single amplified genome	Synechococcales	Prochloraceae	Prochlorococcus	unclassified Prochlorococcus
Prochlorococcus sp. AG-355-K13	16	GCA_003278635.1	1.16117	31.4	Single amplified genome	Synechococcales	Prochloraceae	Prochlorococcus	unclassified Prochlorococcus
Prochlorococcus sp. AG-355-K10	34	GCA_003278665.1	0.865356	31.4	Single amplified genome	Synechococcales	Prochloraceae	Prochlorococcus	unclassified Prochlorococcus
Prochlorococcus sp. AG-355-K03	36	GCA_003278685.1	1.29188	31.7	Single amplified genome	Synechococcales	Prochloraceae	Prochlorococcus	unclassified Prochlorococcus
Prochlorococcus sp. AG-355-J23	37	GCA_003278705.1	1.45202	31.4	Single amplified genome	Synechococcales	Prochloraceae	Prochlorococcus	unclassified Prochlorococcus
Prochlorococcus sp. AG-355-J21	39	GCA_003278725.1	0.740959	31	Single amplified genome	Synechococcales	Prochloraceae	Prochlorococcus	unclassified Prochlorococcus
Prochlorococcus sp. AG-355-J09	37	GCA_003278735.1	1.58327	31.5	Single amplified genome	Synechococcales	Prochloraceae	Prochlorococcus	unclassified Prochlorococcus
Prochlorococcus sp. AG-355-G23	38	GCA_003278765.1	1.35474	31.4	Single amplified genome	Synechococcales	Prochloraceae	Prochlorococcus	unclassified Prochlorococcus
Prochlorococcus sp. AG-355-A02	18	GCA_003278775.1	0.767113	31.6	Single amplified genome	Synechococcales	Prochloraceae	Prochlorococcus	unclassified Prochlorococcus
Prochlorococcus sp. AG-347-O22	40	GCA_003278845.1	1.40559	31.6	Single amplified genome	Synechococcales	Prochloraceae	Prochlorococcus	unclassified Prochlorococcus
Prochlorococcus sp. AG-347-M23	35	GCA_003278855.1	1.5057	31.7	Single amplified genome	Synechococcales	Prochloraceae	Prochlorococcus	unclassified Prochlorococcus
Prochlorococcus sp. AG-347-L21	39	GCA_003278875.1	1.40905	31.3	Single amplified genome	Synechococcales	Prochloraceae	Prochlorococcus	unclassified Prochlorococcus
Prochlorococcus sp. AG-347-L19	39	GCA_003278895.1	1.30323	31.3	Single amplified genome	Synechococcales	Prochloraceae	Prochlorococcus	unclassified Prochlorococcus
Prochlorococcus sp. AG-347-L17	37	GCA_003278925.1	1.51744	31.3	Single amplified genome	Synechococcales	Prochloraceae	Prochlorococcus	unclassified Prochlorococcus
Prochlorococcus sp. AG-347-K23	39	GCA_003278945.1	0.837619	31.7	Single amplified genome	Synechococcales	Prochloraceae	Prochlorococcus	unclassified Prochlorococcus
Prochlorococcus sp. AG-347-K10	37	GCA_003278955.1	1.33504	31.4	Single amplified genome	Synechococcales	Prochloraceae	Prochlorococcus	unclassified Prochlorococcus
Prochlorococcus sp. AG-347-J23	39	GCA_003278965.1	1.33662	31.3	Single amplified genome	Synechococcales	Prochloraceae	Prochlorococcus	unclassified Prochlorococcus
Prochlorococcus sp. AG-347-J22	37	GCA_003279005.1	1.41199	30.9	Single amplified genome	Synechococcales	Prochloraceae	Prochlorococcus	unclassified Prochlorococcus
Prochlorococcus sp. AG-347-J19	40	GCA_003279015.1	1.59205	31.3	Single amplified genome	Synechococcales	Prochloraceae	Prochlorococcus	unclassified Prochlorococcus
Prochlorococcus sp. AG-347-I23	37	GCA_003279045.1	1.05734	31.1	Single amplified genome	Synechococcales	Prochloraceae	Prochlorococcus	unclassified Prochlorococcus
Prochlorococcus sp. AG-347-I21	40	GCA_003279055.1	1.5579	31.4	Single amplified genome	Synechococcales	Prochloraceae	Prochlorococcus	unclassified Prochlorococcus
Prochlorococcus sp. AG-347-G18	37	GCA_003279085.1	1.59302	31.2	Single amplified genome	Synechococcales	Prochloraceae	Prochlorococcus	unclassified Prochlorococcus
Prochlorococcus sp. AG-347-I19	37	GCA_003279105.1	1.46331	31.5	Single amplified genome	Synechococcales	Prochloraceae	Prochlorococcus	unclassified Prochlorococcus
Prochlorococcus sp. AG-347-E03	37	GCA_003279115.1	1.37682	31.3	Single amplified genome	Synechococcales	Prochloraceae	Prochlorococcus	unclassified Prochlorococcus
Prochlorococcus sp. AG-347-B08	36	GCA_003279125.1	0.788178	30.9	Single amplified genome	Synechococcales	Prochloraceae	Prochlorococcus	unclassified Prochlorococcus
Prochlorococcus sp. AG-341-O20	36	GCA_003279265.1	0.269424	35	Single amplified genome	Synechococcales	Prochloraceae	Prochlorococcus	unclassified Prochlorococcus
Prochlorococcus sp. AG-341-K05	36	GCA_003279285.1	0.37797	35.1	Single amplified genome	Synechococcales	Prochloraceae	Prochlorococcus	unclassified Prochlorococcus
Prochlorococcus sp. AG-341-B22	39	GCA_003279325.1	0.290012	33.9	Single amplified genome	Synechococcales	Prochloraceae	Prochlorococcus	unclassified Prochlorococcus
Prochlorococcus sp. AG-335-N20	39	GCA_003279335.1	0.610661	30.9	Single amplified genome	Synechococcales	Prochloraceae	Prochlorococcus	unclassified Prochlorococcus
Prochlorococcus sp. AG-335-L06	35	GCA_003279365.1	0.739995	31.7	Single amplified genome	Synechococcales	Prochloraceae	Prochlorococcus	unclassified Prochlorococcus
Prochlorococcus sp. AG-335-J19	39	GCA_003279405.1	0.821743	31.2	Single amplified genome	Synechococcales	Prochloraceae	Prochlorococcus	unclassified Prochlorococcus
Prochlorococcus sp. AG-335-J02	39	GCA_003279415.1	0.489314	31.4	Single amplified genome	Synechococcales	Prochloraceae	Prochlorococcus	unclassified Prochlorococcus
Prochlorococcus sp. AG-402-G10	39	GCA_003279445.1	1.62074	37.2	Single amplified genome	Synechococcales	Prochloraceae	Prochlorococcus	unclassified Prochlorococcus
Prochlorococcus sp. AG-402-G19	35	GCA_003279455.1	1.28244	34.4	Single amplified genome	Synechococcales	Prochloraceae	Prochlorococcus	unclassified Prochlorococcus
Prochlorococcus sp. AG-402-F05	35	GCA_003279485.1	1.62983	31.3	Single amplified genome	Synechococcales	Prochloraceae	Prochlorococcus	unclassified Prochlorococcus
Prochlorococcus sp. AG-402-G08	37	GCA_003279495.1	1.63016	35	Single amplified genome	Synechococcales	Prochloraceae	Prochlorococcus	unclassified Prochlorococcus
Prochlorococcus sp. AG-402-E17	38	GCA_003279505.1	1.32812	34.6	Single amplified genome	Synechococcales	Prochloraceae	Prochlorococcus	unclassified Prochlorococcus
Prochlorococcus sp. AG-402-C22	37	GCA_003279535.1	1.1714	31.8	Single amplified genome	Synechococcales	Prochloraceae	Prochlorococcus	unclassified Prochlorococcus
Prochlorococcus sp. AG-402-C09	39	GCA_003279565.1	1.62619	34.8	Single amplified genome	Synechococcales	Prochloraceae	Prochlorococcus	unclassified Prochlorococcus
Prochlorococcus sp. AG-402-A08	40	GCA_003279585.1	1.59445	34.6	Single amplified genome	Synechococcales	Prochloraceae	Prochlorococcus	unclassified Prochlorococcus
Prochlorococcus sp. AG-402-B19	37	GCA_003279615.1	1.54802	34.4	Single amplified genome	Synechococcales	Prochloraceae	Prochlorococcus	unclassified Prochlorococcus
Prochlorococcus sp. AG-402-B05	33	GCA_003279635.1	1.76243	35.1	Single amplified genome	Synechococcales	Prochloraceae	Prochlorococcus	unclassified Prochlorococcus
Prochlorococcus sp. AG-402-A21	39	GCA_003279655.1	1.66919	34.8	Single amplified genome	Synechococcales	Prochloraceae	Prochlorococcus	unclassified Prochlorococcus
Prochlorococcus sp. AG-388-L21	38	GCA_003279745.1	1.41154	35.1	Single amplified genome	Synechococcales	Prochloraceae	Prochlorococcus	unclassified Prochlorococcus
Prochlorococcus sp. AG-388-J02	37	GCA_003279785.1	1.72105	30.8	Single amplified genome	Synechococcales	Prochloraceae	Prochlorococcus	unclassified Prochlorococcus
Prochlorococcus sp. AG-388-O02	39	GCA_003279795.1	1.66532	35.1	Single amplified genome	Synechococcales	Prochloraceae	Prochlorococcus	unclassified Prochlorococcus
Prochlorococcus sp. AG-388-F11	36	GCA_003279845.1	1.49922	31.2	Single amplified genome	Synechococcales	Prochloraceae	Prochlorococcus	unclassified Prochlorococcus
Prochlorococcus sp. AG-388-E21	37	GCA_003279855.1	1.6611	30.9	Single amplified genome	Synechococcales	Prochloraceae	Prochlorococcus	unclassified Prochlorococcus
Prochlorococcus sp. AG-388-I18	36	GCA_003279865.1	1.60984	30.9	Single amplified genome	Synechococcales	Prochloraceae	Prochlorococcus	unclassified Prochlorococcus
Prochlorococcus sp. AG-388-D03	36	GCA_003279875.1	1.41579	30.6	Single amplified genome	Synechococcales	Prochloraceae	Prochlorococcus	unclassified Prochlorococcus
Prochlorococcus sp. AG-388-B05	37	GCA_003279925.1	1.47999	30.9	Single amplified genome	Synechococcales	Prochloraceae	Prochlorococcus	unclassified Prochlorococcus
Prochlorococcus sp. AG-388-A04	35	GCA_003279935.1	1.4895	30.8	Single amplified genome	Synechococcales	Prochloraceae	Prochlorococcus	unclassified Prochlorococcus
Prochlorococcus sp. AG-388-A01	38	GCA_003279945.1	1.54611	31.1	Single amplified genome	Synechococcales	Prochloraceae	Prochlorococcus	unclassified Prochlorococcus
Prochlorococcus sp. AG-363-P06	37	GCA_003280025.1	1.69483	30.8	Single amplified genome	Synechococcales	Prochloraceae	Prochlorococcus	unclassified Prochlorococcus
Prochlorococcus sp. AG-363-P19	38	GCA_003280055.1	1.7814	39.7	Single amplified genome	Synechococcales	Prochloraceae	Prochlorococcus	unclassified Prochlorococcus
Prochlorococcus sp. AG-363-O06	38	GCA_003280085.1	1.41943	39.6	Single amplified genome	Synechococcales	Prochloraceae	Prochlorococcus	unclassified Prochlorococcus
Prochlorococcus sp. AG-363-O16	34	GCA_003280095.1	1.34835	39.7	Single amplified genome	Synechococcales	Prochloraceae	Prochlorococcus	unclassified Prochlorococcus
Prochlorococcus sp. AG-363-N20	37	GCA_003280105.1	1.45728	40	Single amplified genome	Synechococcales	Prochloraceae	Prochlorococcus	unclassified Prochlorococcus
Prochlorococcus sp. AG-363-N16	35	GCA_003280135.1	1.39884	35.4	Single amplified genome	Synechococcales	Prochloraceae	Prochlorococcus	unclassified Prochlorococcus
Prochlorococcus sp. AG-363-L17	38	GCA_003280165.1	1.0435	32.4	Single amplified genome	Synechococcales	Prochloraceae	Prochlorococcus	unclassified Prochlorococcus
Prochlorococcus sp. AG-363-M20	34	GCA_003280175.1	0.858293	35.5	Single amplified genome	Synechococcales	Prochloraceae	Prochlorococcus	unclassified Prochlorococcus
Prochlorococcus sp. AG-363-L02	36	GCA_003280185.1	0.780919	40.7	Single amplified genome	Synechococcales	Prochloraceae	Prochlorococcus	unclassified Prochlorococcus
Prochlorococcus sp. AG-363-K07	36	GCA_003280225.1	1.73778	39.7	Single amplified genome	Synechococcales	Prochloraceae	Prochlorococcus	unclassified Prochlorococcus
Prochlorococcus sp. AG-363-J23	37	GCA_003280245.1	1.31496	39.1	Single amplified genome	Synechococcales	Prochloraceae	Prochlorococcus	unclassified Prochlorococcus
Prochlorococcus sp. AG-363-I21	38	GCA_003280255.1	1.26113	36.3	Single amplified genome	Synechococcales	Prochloraceae	Prochlorococcus	unclassified Prochlorococcus
Prochlorococcus sp. AG-363-G03	38	GCA_003280265.1	1.20651	34.6	Single amplified genome	Synechococcales	Prochloraceae	Prochlorococcus	unclassified Prochlorococcus
Prochlorococcus sp. AG-363-C20	32	GCA_003280295.1	1.75007	38.6	Single amplified genome	Synechococcales	Prochloraceae	Prochlorococcus	unclassified Prochlorococcus
Prochlorococcus sp. AG-363-B19	38	GCA_003280325.1	0.859267	34.3	Single amplified genome	Synechococcales	Prochloraceae	Prochlorococcus	unclassified Prochlorococcus
Prochlorococcus sp. AG-363-B18	38	GCA_003280335.1	1.55353	31	Single amplified genome	Synechococcales	Prochloraceae	Prochlorococcus	unclassified Prochlorococcus
Prochlorococcus sp. AG-363-A16	37	GCA_003280345.1	1.743	39.9	Single amplified genome	Synechococcales	Prochloraceae	Prochlorococcus	unclassified Prochlorococcus
Prochlorococcus sp. AG-363-A15	36	GCA_003280375.1	0.992663	39.6	Single amplified genome	Synechococcales	Prochloraceae	Prochlorococcus	unclassified Prochlorococcus
Prochlorococcus sp. AG-363-A05	38	GCA_003280405.1	0.792439	31.3	Single amplified genome	Synechococcales	Prochloraceae	Prochlorococcus	unclassified Prochlorococcus
Prochlorococcus sp. AG-363-A06	40	GCA_003280415.1	0.920375	38.5	Single amplified genome	Synechococcales	Prochloraceae	Prochlorococcus	unclassified Prochlorococcus
Prochlorococcus sp. AG-363-A03	39	GCA_003280445.1	1.37359	35.1	Single amplified genome	Synechococcales	Prochloraceae	Prochlorococcus	unclassified Prochlorococcus
Prochlorococcus sp. AG-355-P18	38	GCA_003280515.1	1.45137	31.4	Single amplified genome	Synechococcales	Prochloraceae	Prochlorococcus	unclassified Prochlorococcus
Prochlorococcus sp. AG-355-P15	36	GCA_003280545.1	1.31002	31.5	Single amplified genome	Synechococcales	Prochloraceae	Prochlorococcus	unclassified Prochlorococcus
Prochlorococcus sp. AG-355-P11	32	GCA_003280565.1	1.57742	31.3	Single amplified genome	Synechococcales	Prochloraceae	Prochlorococcus	unclassified Prochlorococcus
Prochlorococcus sp. AG-355-P07	39	GCA_003280575.1	1.52496	31.3	Single amplified genome	Synechococcales	Prochloraceae	Prochlorococcus	unclassified Prochlorococcus
Prochlorococcus sp. AG-355-O19	38	GCA_003280615.1	0.647015	31.8	Single amplified genome	Synechococcales	Prochloraceae	Prochlorococcus	unclassified Prochlorococcus
Prochlorococcus sp. AG-355-N23	30	GCA_003280645.1	0.99879	32.2	Single amplified genome	Synechococcales	Prochloraceae	Prochlorococcus	unclassified Prochlorococcus
Prochlorococcus sp. AG-355-O17	38	GCA_003280655.1	1.59261	31.3	Single amplified genome	Synechococcales	Prochloraceae	Prochlorococcus	unclassified Prochlorococcus
Prochlorococcus sp. AG-355-N22	36	GCA_003280685.1	1.48107	31.3	Single amplified genome	Synechococcales	Prochloraceae	Prochlorococcus	unclassified Prochlorococcus
Prochlorococcus sp. AG-355-N21	39	GCA_003280695.1	0.498766	32.2	Single amplified genome	Synechococcales	Prochloraceae	Prochlorococcus	unclassified Prochlorococcus
Prochlorococcus sp. AG-355-M18	35	GCA_003280725.1	1.40244	31.1	Single amplified genome	Synechococcales	Prochloraceae	Prochlorococcus	unclassified Prochlorococcus
Prochlorococcus sp. AG-355-L22	34	GCA_003280735.1	1.18225	31.3	Single amplified genome	Synechococcales	Prochloraceae	Prochlorococcus	unclassified Prochlorococcus
Prochlorococcus sp. AG-355-L21	32	GCA_003280765.1	0.65993	31.8	Single amplified genome	Synechococcales	Prochloraceae	Prochlorococcus	unclassified Prochlorococcus
Prochlorococcus sp. AG-355-L20	31	GCA_003280775.1	1.41569	31.3	Single amplified genome	Synechococcales	Prochloraceae	Prochlorococcus	unclassified Prochlorococcus
Prochlorococcus sp. AG-355-L02	31	GCA_003280805.1	1.43288	31.5	Single amplified genome	Synechococcales	Prochloraceae	Prochlorococcus	unclassified Prochlorococcus
Prochlorococcus sp. AG-355-K23	34	GCA_003280815.1	1.23961	31.5	Single amplified genome	Synechococcales	Prochloraceae	Prochlorococcus	unclassified Prochlorococcus
Prochlorococcus sp. AG-355-J17	40	GCA_003280855.1	0.87301	31.1	Single amplified genome	Synechococcales	Prochloraceae	Prochlorococcus	unclassified Prochlorococcus
Prochlorococcus sp. AG-355-J04	19	GCA_003280885.1	1.10872	31.3	Single amplified genome	Synechococcales	Prochloraceae	Prochlorococcus	unclassified Prochlorococcus
Prochlorococcus sp. AG-355-I20	37	GCA_003280895.1	1.39345	31.2	Single amplified genome	Synechococcales	Prochloraceae	Prochlorococcus	unclassified Prochlorococcus
Prochlorococcus sp. AG-355-I04	36	GCA_003280915.1	1.559	31.4	Single amplified genome	Synechococcales	Prochloraceae	Prochlorococcus	unclassified Prochlorococcus
Prochlorococcus sp. AG-355-B23	36	GCA_003280935.1	1.29861	31.5	Single amplified genome	Synechococcales	Prochloraceae	Prochlorococcus	unclassified Prochlorococcus
Prochlorococcus sp. AG-355-B18	37	GCA_003280965.1	1.58193	31.5	Single amplified genome	Synechococcales	Prochloraceae	Prochlorococcus	unclassified Prochlorococcus
Prochlorococcus sp. AG-355-A18	37	GCA_003280985.1	1.18083	31.2	Single amplified genome	Synechococcales	Prochloraceae	Prochlorococcus	unclassified Prochlorococcus
Prochlorococcus sp. AG-355-A09	38	GCA_003280995.1	1.51654	31.3	Single amplified genome	Synechococcales	Prochloraceae	Prochlorococcus	unclassified Prochlorococcus
Prochlorococcus sp. AG-347-N23	36	GCA_003281125.1	1.05015	31.7	Single amplified genome	Synechococcales	Prochloraceae	Prochlorococcus	unclassified Prochlorococcus
Prochlorococcus sp. AG-347-N19	35	GCA_003281145.1	1.41823	31.5	Single amplified genome	Synechococcales	Prochloraceae	Prochlorococcus	unclassified Prochlorococcus
Prochlorococcus sp. AG-347-M18	38	GCA_003281165.1	1.36954	31.4	Single amplified genome	Synechococcales	Prochloraceae	Prochlorococcus	unclassified Prochlorococcus
Prochlorococcus sp. AG-347-M15	38	GCA_003281185.1	1.47767	31.1	Single amplified genome	Synechococcales	Prochloraceae	Prochlorococcus	unclassified Prochlorococcus
Prochlorococcus sp. AG-347-M08	38	GCA_003281205.1	1.47635	31.3	Single amplified genome	Synechococcales	Prochloraceae	Prochlorococcus	unclassified Prochlorococcus
Prochlorococcus sp. AG-347-L20	37	GCA_003281225.1	1.64927	31.1	Single amplified genome	Synechococcales	Prochloraceae	Prochlorococcus	unclassified Prochlorococcus
Prochlorococcus sp. AG-347-L13	35	GCA_003281235.1	0.97135	31.8	Single amplified genome	Synechococcales	Prochloraceae	Prochlorococcus	unclassified Prochlorococcus
Prochlorococcus sp. AG-347-L02	35	GCA_003281255.1	1.53479	31.3	Single amplified genome	Synechococcales	Prochloraceae	Prochlorococcus	unclassified Prochlorococcus
Prochlorococcus sp. AG-347-K22	35	GCA_003281285.1	0.866944	31.6	Single amplified genome	Synechococcales	Prochloraceae	Prochlorococcus	unclassified Prochlorococcus
Prochlorococcus sp. AG-347-K21	36	GCA_003281305.1	0.774245	31.8	Single amplified genome	Synechococcales	Prochloraceae	Prochlorococcus	unclassified Prochlorococcus
Prochlorococcus sp. AG-347-K20	36	GCA_003281315.1	1.50901	31.6	Single amplified genome	Synechococcales	Prochloraceae	Prochlorococcus	unclassified Prochlorococcus
Prochlorococcus sp. AG-347-K19	39	GCA_003281335.1	1.46908	31.5	Single amplified genome	Synechococcales	Prochloraceae	Prochlorococcus	unclassified Prochlorococcus
Prochlorococcus sp. AG-347-K18	36	GCA_003281365.1	1.56756	31.2	Single amplified genome	Synechococcales	Prochloraceae	Prochlorococcus	unclassified Prochlorococcus
Prochlorococcus sp. AG-347-K17	39	GCA_003281385.1	1.49747	31.2	Single amplified genome	Synechococcales	Prochloraceae	Prochlorococcus	unclassified Prochlorococcus
Prochlorococcus sp. AG-347-K16	36	GCA_003281405.1	1.56622	31.3	Single amplified genome	Synechococcales	Prochloraceae	Prochlorococcus	unclassified Prochlorococcus
Prochlorococcus sp. AG-347-K15	35	GCA_003281415.1	1.16513	31.4	Single amplified genome	Synechococcales	Prochloraceae	Prochlorococcus	unclassified Prochlorococcus
Prochlorococcus sp. AG-347-K02	39	GCA_003281445.1	1.45456	31.2	Single amplified genome	Synechococcales	Prochloraceae	Prochlorococcus	unclassified Prochlorococcus
Prochlorococcus sp. AG-347-J21	37	GCA_003281455.1	1.42108	31.5	Single amplified genome	Synechococcales	Prochloraceae	Prochlorococcus	unclassified Prochlorococcus
Prochlorococcus sp. AG-347-J20	38	GCA_003281485.1	1.40379	31.5	Single amplified genome	Synechococcales	Prochloraceae	Prochlorococcus	unclassified Prochlorococcus
Prochlorococcus sp. AG-347-J14	37	GCA_003281505.1	1.49831	31.3	Single amplified genome	Synechococcales	Prochloraceae	Prochlorococcus	unclassified Prochlorococcus
Prochlorococcus sp. AG-347-J06	38	GCA_003281525.1	1.41294	31.2	Single amplified genome	Synechococcales	Prochloraceae	Prochlorococcus	unclassified Prochlorococcus
Prochlorococcus sp. AG-347-J05	38	GCA_003281545.1	0.72589	31.4	Single amplified genome	Synechococcales	Prochloraceae	Prochlorococcus	unclassified Prochlorococcus
Prochlorococcus sp. AG-347-I22	39	GCA_003281565.1	1.03559	32.2	Single amplified genome	Synechococcales	Prochloraceae	Prochlorococcus	unclassified Prochlorococcus
Prochlorococcus sp. AG-347-I15	40	GCA_003281585.1	1.28526	31.4	Single amplified genome	Synechococcales	Prochloraceae	Prochlorococcus	unclassified Prochlorococcus
Prochlorococcus sp. AG-347-I06	36	GCA_003281605.1	1.52465	31.3	Single amplified genome	Synechococcales	Prochloraceae	Prochlorococcus	unclassified Prochlorococcus
Prochlorococcus sp. AG-347-I04	40	GCA_003281625.1	1.47377	31.4	Single amplified genome	Synechococcales	Prochloraceae	Prochlorococcus	unclassified Prochlorococcus
Prochlorococcus sp. AG-347-G22	38	GCA_003281635.1	1.32661	31.4	Single amplified genome	Synechococcales	Prochloraceae	Prochlorococcus	unclassified Prochlorococcus
Prochlorococcus sp. AG-347-G20	36	GCA_003281645.1	1.45685	31.3	Single amplified genome	Synechococcales	Prochloraceae	Prochlorococcus	unclassified Prochlorococcus
Prochlorococcus sp. AG-347-E23	39	GCA_003281685.1	1.50256	31.3	Single amplified genome	Synechococcales	Prochloraceae	Prochlorococcus	unclassified Prochlorococcus
Prochlorococcus sp. AG-347-C10	38	GCA_003281705.1	1.25811	31.1	Single amplified genome	Synechococcales	Prochloraceae	Prochlorococcus	unclassified Prochlorococcus
Prochlorococcus sp. AG-347-B23	37	GCA_003281715.1	1.22009	31.5	Single amplified genome	Synechococcales	Prochloraceae	Prochlorococcus	unclassified Prochlorococcus
Prochlorococcus sp. AG-341-N05	35	GCA_003281925.1	0.570862	35.7	Single amplified genome	Synechococcales	Prochloraceae	Prochlorococcus	unclassified Prochlorococcus
Prochlorococcus sp. AG-341-L22	38	GCA_003281955.1	0.483633	34.4	Single amplified genome	Synechococcales	Prochloraceae	Prochlorococcus	unclassified Prochlorococcus
Prochlorococcus sp. AG-341-K02	37	GCA_003281965.1	0.470737	35.1	Single amplified genome	Synechococcales	Prochloraceae	Prochlorococcus	unclassified Prochlorococcus
Prochlorococcus sp. AG-341-I22	38	GCA_003282005.1	0.49631	35.1	Single amplified genome	Synechococcales	Prochloraceae	Prochlorococcus	unclassified Prochlorococcus
Prochlorococcus sp. AG-341-E15	37	GCA_003282025.1	0.670841	35.2	Single amplified genome	Synechococcales	Prochloraceae	Prochlorococcus	unclassified Prochlorococcus
Prochlorococcus sp. AG-341-A02	40	GCA_003282045.1	0.464855	34.3	Single amplified genome	Synechococcales	Prochloraceae	Prochlorococcus	unclassified Prochlorococcus
Prochlorococcus sp. AG-335-I21	38	GCA_003282225.1	0.936124	31	Single amplified genome	Synechococcales	Prochloraceae	Prochlorococcus	unclassified Prochlorococcus
Prochlorococcus sp. AG-335-P02	37	GCA_003282235.1	0.692929	30.6	Single amplified genome	Synechococcales	Prochloraceae	Prochlorococcus	unclassified Prochlorococcus
Prochlorococcus sp. AG-335-I15	39	GCA_003282285.1	0.49968	31.6	Single amplified genome	Synechococcales	Prochloraceae	Prochlorococcus	unclassified Prochlorococcus
Prochlorococcus sp. AG-335-D04	28	GCA_003282305.1	0.500327	31.2	Single amplified genome	Synechococcales	Prochloraceae	Prochlorococcus	unclassified Prochlorococcus
Prochlorococcus sp. AG-335-D02	31	GCA_003282325.1	0.674981	31.2	Single amplified genome	Synechococcales	Prochloraceae	Prochlorococcus	unclassified Prochlorococcus
Prochlorococcus sp. AG-335-E22	39	GCA_003282345.1	0.814114	31.2	Single amplified genome	Synechococcales	Prochloraceae	Prochlorococcus	unclassified Prochlorococcus
Prochlorococcus sp. AG-335-F06	39	GCA_003282355.1	0.361666	31.5	Single amplified genome	Synechococcales	Prochloraceae	Prochlorococcus	unclassified Prochlorococcus
Prochlorococcus sp. AG-335-B08	15	GCA_003282385.1	0.584135	31.3	Single amplified genome	Synechococcales	Prochloraceae	Prochlorococcus	unclassified Prochlorococcus
Prochlorococcus sp. AG-335-C21	33	GCA_003282405.1	0.484388	31.3	Single amplified genome	Synechococcales	Prochloraceae	Prochlorococcus	unclassified Prochlorococcus
Prochlorococcus sp. AG-335-A05	39	GCA_003282425.1	0.857646	30.9	Single amplified genome	Synechococcales	Prochloraceae	Prochlorococcus	unclassified Prochlorococcus
Prochlorococcus sp. AG-331-M18	37	GCA_003282515.1	1.16118	35	Single amplified genome	Synechococcales	Prochloraceae	Prochlorococcus	unclassified Prochlorococcus
Prochlorococcus sp. AG-331-K04	37	GCA_003282535.1	0.318947	35.4	Single amplified genome	Synechococcales	Prochloraceae	Prochlorococcus	unclassified Prochlorococcus
Prochlorococcus sp. AG-331-J21	16	GCA_003282565.1	0.364482	31.2	Single amplified genome	Synechococcales	Prochloraceae	Prochlorococcus	unclassified Prochlorococcus
Prochlorococcus sp. AG-331-J19	38	GCA_003282585.1	0.385518	31.3	Single amplified genome	Synechococcales	Prochloraceae	Prochlorococcus	unclassified Prochlorococcus
Prochlorococcus sp. AG-331-E10	40	GCA_003282595.1	0.435202	31.4	Single amplified genome	Synechococcales	Prochloraceae	Prochlorococcus	unclassified Prochlorococcus
Prochlorococcus sp. AG-331-F21	32	GCA_003282615.1	0.208992	31.2	Single amplified genome	Synechococcales	Prochloraceae	Prochlorococcus	unclassified Prochlorococcus
Prochlorococcus sp. AG-331-D11	19	GCA_003282645.1	0.294564	31.3	Single amplified genome	Synechococcales	Prochloraceae	Prochlorococcus	unclassified Prochlorococcus
Prochlorococcus sp. AG-331-D10	37	GCA_003282665.1	0.329172	34.6	Single amplified genome	Synechococcales	Prochloraceae	Prochlorococcus	unclassified Prochlorococcus
Prochlorococcus sp. AG-331-C07	40	GCA_003282695.1	0.776264	34.5	Single amplified genome	Synechococcales	Prochloraceae	Prochlorococcus	unclassified Prochlorococcus
Prochlorococcus sp. AG-331-B23	38	GCA_003282725.1	0.179082	31	Single amplified genome	Synechococcales	Prochloraceae	Prochlorococcus	unclassified Prochlorococcus
Prochlorococcus sp. AG-331-B22	37	GCA_003282745.1	0.268123	35.3	Single amplified genome	Synechococcales	Prochloraceae	Prochlorococcus	unclassified Prochlorococcus
Prochlorococcus sp. AG-331-A02	30	GCA_003282755.1	0.154309	31.4	Single amplified genome	Synechococcales	Prochloraceae	Prochlorococcus	unclassified Prochlorococcus
Prochlorococcus sp. AG-331-A01	40	GCA_003282785.1	0.585972	35.2	Single amplified genome	Synechococcales	Prochloraceae	Prochlorococcus	unclassified Prochlorococcus
Synechococcus sp. AG-323-O22	33	GCA_003283055.1	0.429502	46	Single amplified genome	Synechococcales	Synechococcaceae	Synechococcus	unclassified Synechococcus
Synechococcus sp. AG-323-G20	34	GCA_003283135.1	0.399696	44	Single amplified genome	Synechococcales	Synechococcaceae	Synechococcus	unclassified Synechococcus
Synechococcus sp. AG-323-F11	31	GCA_003283165.1	0.226596	50.6	Single amplified genome	Synechococcales	Synechococcaceae	Synechococcus	unclassified Synechococcus
Synechococcus sp. AG-323-A11	32	GCA_003283205.1	0.233099	51.3	Single amplified genome	Synechococcales	Synechococcaceae	Synechococcus	unclassified Synechococcus
Synechococcus sp. AG-323-A01	35	GCA_003283215.1	0.186509	49.5	Single amplified genome	Synechococcales	Synechococcaceae	Synechococcus	unclassified Synechococcus
Prochlorococcus sp. AG-321-P21	36	GCA_003283225.1	0.377088	31.3	Single amplified genome	Synechococcales	Prochloraceae	Prochlorococcus	unclassified Prochlorococcus
Prochlorococcus sp. AG-321-M21	38	GCA_003283235.1	0.827358	31.1	Single amplified genome	Synechococcales	Prochloraceae	Prochlorococcus	unclassified Prochlorococcus
Prochlorococcus sp. AG-321-L23	37	GCA_003283285.1	0.272816	30.9	Single amplified genome	Synechococcales	Prochloraceae	Prochlorococcus	unclassified Prochlorococcus
Prochlorococcus sp. AG-321-K11	39	GCA_003283305.1	0.214142	31.2	Single amplified genome	Synechococcales	Prochloraceae	Prochlorococcus	unclassified Prochlorococcus
Prochlorococcus sp. AG-321-G21	28	GCA_003283365.1	0.391011	30.8	Single amplified genome	Synechococcales	Prochloraceae	Prochlorococcus	unclassified Prochlorococcus
Prochlorococcus sp. AG-321-G20	36	GCA_003283385.1	0.566495	31.1	Single amplified genome	Synechococcales	Prochloraceae	Prochlorococcus	unclassified Prochlorococcus
Prochlorococcus sp. AG-321-F02	39	GCA_003283395.1	0.581146	30.6	Single amplified genome	Synechococcales	Prochloraceae	Prochlorococcus	unclassified Prochlorococcus
Prochlorococcus sp. AG-321-E21	36	GCA_003283415.1	1.31475	30.6	Single amplified genome	Synechococcales	Prochloraceae	Prochlorococcus	unclassified Prochlorococcus
Prochlorococcus sp. AG-321-D23	38	GCA_003283445.1	1.20157	31	Single amplified genome	Synechococcales	Prochloraceae	Prochlorococcus	unclassified Prochlorococcus
Prochlorococcus sp. AG-321-B15	35	GCA_003283465.1	0.337563	30.4	Single amplified genome	Synechococcales	Prochloraceae	Prochlorococcus	unclassified Prochlorococcus
Prochlorococcus sp. AG-321-B08	38	GCA_003283475.1	0.186806	31.2	Single amplified genome	Synechococcales	Prochloraceae	Prochlorococcus	unclassified Prochlorococcus
Prochlorococcus sp. AG-316-L21	34	GCA_003283525.1	0.449261	48.8	Single amplified genome	Synechococcales	Prochloraceae	Prochlorococcus	unclassified Prochlorococcus
Prochlorococcus sp. AG-316-L16	35	GCA_003283545.1	0.79336	47.9	Single amplified genome	Synechococcales	Prochloraceae	Prochlorococcus	unclassified Prochlorococcus
Prochlorococcus sp. AG-315-O03	38	GCA_003283595.1	0.584193	34.4	Single amplified genome	Synechococcales	Prochloraceae	Prochlorococcus	unclassified Prochlorococcus
Prochlorococcus sp. AG-315-L02	38	GCA_003283615.1	0.415004	34.9	Single amplified genome	Synechococcales	Prochloraceae	Prochlorococcus	unclassified Prochlorococcus
Prochlorococcus sp. AG-315-J23	37	GCA_003283635.1	0.578346	35.2	Single amplified genome	Synechococcales	Prochloraceae	Prochlorococcus	unclassified Prochlorococcus
Prochlorococcus sp. AG-315-I14	35	GCA_003283665.1	0.85112	34.9	Single amplified genome	Synechococcales	Prochloraceae	Prochlorococcus	unclassified Prochlorococcus
Prochlorococcus sp. AG-315-I10	36	GCA_003283675.1	0.347214	34.2	Single amplified genome	Synechococcales	Prochloraceae	Prochlorococcus	unclassified Prochlorococcus
Prochlorococcus sp. AG-315-D17	38	GCA_003283685.1	0.961065	35.1	Single amplified genome	Synechococcales	Prochloraceae	Prochlorococcus	unclassified Prochlorococcus
Prochlorococcus sp. AG-315-C22	37	GCA_003283695.1	0.751617	35.1	Single amplified genome	Synechococcales	Prochloraceae	Prochlorococcus	unclassified Prochlorococcus
Prochlorococcus sp. AG-315-B03	39	GCA_003283745.1	0.957139	34.8	Single amplified genome	Synechococcales	Prochloraceae	Prochlorococcus	unclassified Prochlorococcus
Prochlorococcus sp. AG-311-L21	37	GCA_003283775.1	0.190276	36.5	Single amplified genome	Synechococcales	Prochloraceae	Prochlorococcus	unclassified Prochlorococcus
Prochlorococcus sp. AG-311-K21	39	GCA_003283785.1	0.878448	34.8	Single amplified genome	Synechococcales	Prochloraceae	Prochlorococcus	unclassified Prochlorococcus
Prochlorococcus sp. AG-311-K14	38	GCA_003283825.1	0.19432	34.9	Single amplified genome	Synechococcales	Prochloraceae	Prochlorococcus	unclassified Prochlorococcus
Prochlorococcus sp. AG-311-I02	39	GCA_003283835.1	0.19529	34.3	Single amplified genome	Synechococcales	Prochloraceae	Prochlorococcus	unclassified Prochlorococcus
Prochlorococcus sp. AG-316-P23	34	GCA_003283945.1	0.398905	47.6	Single amplified genome	Synechococcales	Prochloraceae	Prochlorococcus	unclassified Prochlorococcus
Prochlorococcus sp. AG-316-N23	25	GCA_003283955.1	0.565546	48.6	Single amplified genome	Synechococcales	Prochloraceae	Prochlorococcus	unclassified Prochlorococcus
Prochlorococcus sp. AG-316-N21	28	GCA_003283965.1	0.364684	47	Single amplified genome	Synechococcales	Prochloraceae	Prochlorococcus	unclassified Prochlorococcus
Prochlorococcus sp. AG-316-G21	37	GCA_003284035.1	0.317236	46	Single amplified genome	Synechococcales	Prochloraceae	Prochlorococcus	unclassified Prochlorococcus
Prochlorococcus sp. AG-316-A05	31	GCA_003284055.1	0.220822	45.3	Single amplified genome	Synechococcales	Prochloraceae	Prochlorococcus	unclassified Prochlorococcus
Prochlorococcus sp. AG-315-N18	36	GCA_003284105.1	0.874329	35	Single amplified genome	Synechococcales	Prochloraceae	Prochlorococcus	unclassified Prochlorococcus
Prochlorococcus sp. AG-315-L09	39	GCA_003284115.1	0.304597	35.2	Single amplified genome	Synechococcales	Prochloraceae	Prochlorococcus	unclassified Prochlorococcus
Prochlorococcus sp. AG-315-M16	37	GCA_003284125.1	0.679565	34.8	Single amplified genome	Synechococcales	Prochloraceae	Prochlorococcus	unclassified Prochlorococcus
Prochlorococcus sp. AG-315-K21	38	GCA_003284145.1	0.593732	34.9	Single amplified genome	Synechococcales	Prochloraceae	Prochlorococcus	unclassified Prochlorococcus
Prochlorococcus sp. AG-315-C08	38	GCA_003284185.1	0.961761	34.7	Single amplified genome	Synechococcales	Prochloraceae	Prochlorococcus	unclassified Prochlorococcus
Prochlorococcus sp. AG-315-A03	37	GCA_003284205.1	0.670439	34.6	Single amplified genome	Synechococcales	Prochloraceae	Prochlorococcus	unclassified Prochlorococcus
Prochlorococcus sp. AG-311-N19	37	GCA_003284285.1	0.496564	35.2	Single amplified genome	Synechococcales	Prochloraceae	Prochlorococcus	unclassified Prochlorococcus
Prochlorococcus sp. AG-311-M23	36	GCA_003284315.1	0.651213	31.3	Single amplified genome	Synechococcales	Prochloraceae	Prochlorococcus	unclassified Prochlorococcus
Prochlorococcus sp. AG-311-K22	25	GCA_003284345.1	0.355689	30.6	Single amplified genome	Synechococcales	Prochloraceae	Prochlorococcus	unclassified Prochlorococcus
Prochlorococcus sp. AG-311-M15	40	GCA_003284365.1	0.32157	32	Single amplified genome	Synechococcales	Prochloraceae	Prochlorococcus	unclassified Prochlorococcus
Prochlorococcus sp. AG-311-J23	36	GCA_003284375.1	1.42754	35.1	Single amplified genome	Synechococcales	Prochloraceae	Prochlorococcus	unclassified Prochlorococcus
Prochlorococcus sp. AG-311-J05	37	GCA_003284425.1	0.623148	30.2	Single amplified genome	Synechococcales	Prochloraceae	Prochlorococcus	unclassified Prochlorococcus
Prochlorococcus sp. AG-311-I09	35	GCA_003284435.1	0.69797	30.5	Single amplified genome	Synechococcales	Prochloraceae	Prochlorococcus	unclassified Prochlorococcus
Prochlorococcus sp. AG-311-D23	36	GCA_003284445.1	1.4663	35	Single amplified genome	Synechococcales	Prochloraceae	Prochlorococcus	unclassified Prochlorococcus
Nostoc punctiforme NIES-2108	33	GCA_003326195.1	9.20413	41.5	Metagenome-assembly genome	Nostocales	Nostocaceae	Nostoc	Nostoc punctiforme
Nostoc sp. ATCC 43529	34	GCA_003326205.1	8.45852	41	Metagenome-assembly genome	Nostocales	Nostocaceae	Nostoc	unclassified Nostoc
Nostoc minutum NIES-26	37	GCA_003326215.1	9.8398	41.8	Metagenome-assembly genome	Nostocales	Nostocaceae	Nostoc	Nostoc minutum
Synechococcus sp. MED-G71	24	GCA_003331225.1	1.83383	63.1	Metagenome-assembly genome	Synechococcales	Synechococcaceae	Synechococcus	unclassified Synechococcus
Synechococcus sp. MED-G69	29	GCA_003331765.1	1.78263	55.2	Metagenome-assembly genome	Synechococcales	Synechococcaceae	Synechococcus	unclassified Synechococcus
Synechococcus sp. MED-G68	29	GCA_003331785.1	1.89848	54.6	Metagenome-assembly genome	Synechococcales	Synechococcaceae	Synechococcus	unclassified Synechococcus
Synechococcus sp. MED-G67	24	GCA_003331795.1	1.67993	61.7	Metagenome-assembly genome	Synechococcales	Synechococcaceae	Synechococcus	unclassified Synechococcus
Fischerella thermalis WC114	32	GCA_003346965.1	5.45233	41	Culture genome	Nostocales	Hapalosiphonaceae	Fischerella	Fischerella thermalis
Microcystis aeruginosa TA09	30	GCA_003388685.1	5.01275	41.7	Metagenome-assembly genome	Chroococcales	Microcystaceae	Microcystis	Microcystis aeruginosa
Nostoc sphaeroides	37	GCA_003443655.1	6.68449	41.5803	Culture genome	Nostocales	Nostocaceae	Nostoc	Nostoc sphaeroides
Cyanobacteria bacterium UBA8553	31	GCA_003444555.1	9.20618	43.6	Metagenome-assembly genome	unclassified Cyanobacteria	unclassified	unclassified	unclassified
Richelia sp.	36	GCA_003447215.1	2.23675	34.4	Metagenome-assembly genome	Nostocales	Nostocaceae	Richelia	unclassified Richelia
Cyanothece sp. UBA12306	37	GCA_003448685.1	4.64945	36.3	Metagenome-assembly genome	Oscillatoriales	Cyanothecaceae	Cyanothece	unclassified Cyanothece
Cyanobacteria bacterium UBA12227	35	GCA_003450835.1	6.86779	39.9	Metagenome-assembly genome	unclassified Cyanobacteria	unclassified	unclassified	unclassified
Cyanobacteria bacterium UBA8543	35	GCA_003454535.1	8.77846	43.2	Metagenome-assembly genome	unclassified Cyanobacteria	unclassified	unclassified	unclassified
Planktothrix sp. UBA8402	37	GCA_003456035.1	4.00188	38.6	Metagenome-assembly genome	Oscillatoriales	Microcoleaceae	Planktothrix	unclassified Planktothrix
Planktothrix sp. UBA8407	32	GCA_003456115.1	4.64697	38.3	Metagenome-assembly genome	Oscillatoriales	Microcoleaceae	Planktothrix	unclassified Planktothrix
Cyanobacteria bacterium UBA10660	40	GCA_003482765.1	1.88543	31.8	Metagenome-assembly genome	unclassified Cyanobacteria	unclassified	unclassified	unclassified
Microcoleaceae bacterium UBA11344	35	GCA_003483675.1	4.77962	44.3	Metagenome-assembly genome	Oscillatoriales	Microcoleaceae	unclassified Microcoleaceae	unclassified
Cyanobacteria bacterium UBA11371	37	GCA_003486305.1	8.47929	44.7	Metagenome-assembly genome	unclassified Cyanobacteria	unclassified	unclassified	unclassified
Cyanobacteria bacterium UBA11370	34	GCA_003486645.1	7.12579	41.7	Metagenome-assembly genome	unclassified Cyanobacteria	unclassified	unclassified	unclassified
Cyanobacteria bacterium UBA11372	36	GCA_003486675.1	7.64693	44.2	Metagenome-assembly genome	unclassified Cyanobacteria	unclassified	unclassified	unclassified
Cyanobacteria bacterium UBA9273	30	GCA_003488275.1	7.98481	44.8	Metagenome-assembly genome	unclassified Cyanobacteria	unclassified	unclassified	unclassified
Cyanobacteria bacterium UBA9579	38	GCA_003499585.1	2.11671	33.3	Metagenome-assembly genome	unclassified Cyanobacteria	unclassified	unclassified	unclassified
Cyanobacteria bacterium UBA9971	37	GCA_003499955.1	2.24374	33.6	Metagenome-assembly genome	unclassified Cyanobacteria	unclassified	unclassified	unclassified
Cyanobacteria bacterium UBA11366	35	GCA_003501625.1	6.68574	40.6	Metagenome-assembly genome	unclassified Cyanobacteria	unclassified	unclassified	unclassified
Cyanobacteria bacterium UBA11367	38	GCA_003501765.1	7.1487	40.2	Metagenome-assembly genome	unclassified Cyanobacteria	unclassified	unclassified	unclassified
Cyanobacteria bacterium UBA11368	36	GCA_003501785.1	8.17642	44.1	Metagenome-assembly genome	unclassified Cyanobacteria	unclassified	unclassified	unclassified
Cyanobacteria bacterium UBA11369	32	GCA_003501795.1	8.23659	44.4	Metagenome-assembly genome	unclassified Cyanobacteria	unclassified	unclassified	unclassified
Cyanobacteria bacterium UBA11162	38	GCA_003504865.1	6.02812	40.2	Metagenome-assembly genome	unclassified Cyanobacteria	unclassified	unclassified	unclassified
Cyanobacteria bacterium UBA8803	30	GCA_003505715.1	8.06953	45.6	Metagenome-assembly genome	unclassified Cyanobacteria	unclassified	unclassified	unclassified
Cyanobacteria bacterium UBA11166	32	GCA_003506655.1	6.28104	40.3	Metagenome-assembly genome	unclassified Cyanobacteria	unclassified	unclassified	unclassified
Microcoleaceae bacterium UBA10368	32	GCA_003506815.1	5.19065	44.5	Metagenome-assembly genome	Oscillatoriales	Microcoleaceae	unclassified Microcoleaceae	unclassified
Synechococcales bacterium UBA10510	25	GCA_003508015.1	3.02268	58.7	Metagenome-assembly genome	Synechococcales	unclassified Synechococcales	unclassified	unclassified
Synechococcales bacterium UBA8138	31	GCA_003509325.1	1.59409	52.8	Metagenome-assembly genome	Synechococcales	unclassified Synechococcales	unclassified	unclassified
Cyanobacteria bacterium UBA11153	36	GCA_003511885.1	6.64559	40.7	Metagenome-assembly genome	unclassified Cyanobacteria	unclassified	unclassified	unclassified
Cyanobacteria bacterium UBA11159	33	GCA_003511965.1	6.6091	40.5	Metagenome-assembly genome	unclassified Cyanobacteria	unclassified	unclassified	unclassified
Cyanobacteria bacterium UBA11148	32	GCA_003512385.1	7.19388	39.6	Metagenome-assembly genome	unclassified Cyanobacteria	unclassified	unclassified	unclassified
Cyanobacteria bacterium UBA11440	39	GCA_003512505.1	1.87755	31.8	Metagenome-assembly genome	unclassified Cyanobacteria	unclassified	unclassified	unclassified
Cyanobacteria bacterium UBA11149	32	GCA_003513235.1	6.62281	40.5	Metagenome-assembly genome	unclassified Cyanobacteria	unclassified	unclassified	unclassified
Oscillatoriales bacterium UBA8482	37	GCA_003514595.1	2.5113	40	Metagenome-assembly genome	Oscillatoriales	unclassified Oscillatoriales	unclassified	unclassified
Cyanobacteria bacterium UBA11991	39	GCA_003519785.1	1.37969	35.8	Metagenome-assembly genome	unclassified Cyanobacteria	unclassified	unclassified	unclassified
Cyanobacteria bacterium UBA9226	38	GCA_003520045.1	6.62227	40.9	Metagenome-assembly genome	unclassified Cyanobacteria	unclassified	unclassified	unclassified
Synechococcus sp. UBA8638	21	GCA_003523965.1	1.4452	61.8	Metagenome-assembly genome	Synechococcales	Synechococcaceae	Synechococcus	unclassified Synechococcus
Anabaena sp. UBA12330	38	GCA_003525565.1	4.2856	36.9	Metagenome-assembly genome	Nostocales	Nostocaceae	Anabaena	unclassified Anabaena
Cyanobacteria bacterium UBA11049	34	GCA_003534575.1	5.32484	41.2	Metagenome-assembly genome	unclassified Cyanobacteria	unclassified	unclassified	unclassified
Cyanobacteria bacterium UBA11691	30	GCA_003535175.1	4.42906	44.8	Metagenome-assembly genome	unclassified Cyanobacteria	unclassified	unclassified	unclassified
Synechococcales bacterium UBA12195	28	GCA_003540145.1	1.50622	55.4	Metagenome-assembly genome	Synechococcales	unclassified Synechococcales	unclassified	unclassified
Microcoleaceae bacterium UBA9251	34	GCA_003542015.1	5.42794	44.8	Metagenome-assembly genome	Oscillatoriales	Microcoleaceae	unclassified Microcoleaceae	unclassified
Cyanobacteria bacterium B1Sed10_56	27	GCA_003550805.1	5.07013	55.2	Metagenome-assembly genome	unclassified Cyanobacteria	unclassified	unclassified	unclassified
Thermosynechococcus elongatus PKUAC-SCTE542	32	GCA_003555505.2	2.65029	53.3	Culture genome	Synechococcales	Synechococcaceae	Thermosynechococcus	Thermosynechococcus elongatus
Cyanobacteria bacterium CSSed10_82m	30	GCA_003556305.1	4.66134	55.3	Metagenome-assembly genome	unclassified Cyanobacteria	unclassified	unclassified	unclassified
Nostocaceae cyanobacterium CSSed10_463m	34	GCA_003556955.1	4.02392	40.9	Metagenome-assembly genome	Nostocales	Nostocaceae	unclassified Nostocaceae	unclassified
Cyanobacteria bacterium CSSed11_75	27	GCA_003561295.1	4.20567	55.4	Metagenome-assembly genome	unclassified Cyanobacteria	unclassified	unclassified	unclassified
Cyanobacteria bacterium T3Sed10_36R1	21	GCA_003564835.1	2.97529	55.5	Metagenome-assembly genome	unclassified Cyanobacteria	unclassified	unclassified	unclassified
Cyanobacteria bacterium T3Sed10_376R1m	32	GCA_003566215.1	2.14193	36	Metagenome-assembly genome	unclassified Cyanobacteria	unclassified	unclassified	unclassified
Cyanobacteria bacterium T3Sed10_344R1	19	GCA_003566335.1	3.1747	56.6	Metagenome-assembly genome	unclassified Cyanobacteria	unclassified	unclassified	unclassified
Cyanobacteria bacterium T3Sed10_304	33	GCA_003566575.1	4.14322	52	Metagenome-assembly genome	unclassified Cyanobacteria	unclassified	unclassified	unclassified
Cyanobacteria bacterium T3Sed10_129	32	GCA_003567865.1	1.71311	38.4	Metagenome-assembly genome	unclassified Cyanobacteria	unclassified	unclassified	unclassified
cyanobacterium endosymbiont of Rhopalodia gibberula	39	GCA_003574135.1	3.02031	33.9	Culture genome	unclassified Cyanobacteria	unclassified	unclassified	unclassified
Planktothrix agardhii NIES-204	38	GCA_003609755.1	5.08413	39.6424	Culture genome	Oscillatoriales	Microcoleaceae	Planktothrix	Planktothrix agardhii
Cyanobacteria bacterium J149	30	GCA_003693975.1	1.85618	38.5	Metagenome-assembly genome	unclassified Cyanobacteria	unclassified	unclassified	unclassified
Cyanobacteria bacterium J083	35	GCA_003695125.1	2.91733	38.3	Metagenome-assembly genome	unclassified Cyanobacteria	unclassified	unclassified	unclassified
Cyanobacteria bacterium J069	23	GCA_003695655.1	4.61291	55.8	Metagenome-assembly genome	unclassified Cyanobacteria	unclassified	unclassified	unclassified
Cyanobacteria bacterium J055	34	GCA_003695795.1	4.41141	51	Metagenome-assembly genome	unclassified Cyanobacteria	unclassified	unclassified	unclassified
Cyanobacteria bacterium J007	35	GCA_003695985.1	5.7089	52	Metagenome-assembly genome	unclassified Cyanobacteria	unclassified	unclassified	unclassified
Cyanobacteria bacterium J003	27	GCA_003696925.1	2.31196	53.8	Culture genome	unclassified Cyanobacteria	unclassified	unclassified	unclassified
Synechococcus sp. YX04-3	32	GCA_003712085.1	2.45968	59.3	Culture genome	Synechococcales	Synechococcaceae	Synechococcus	unclassified Synechococcus
Leptolyngbya sp. IPPAS B-1204	32	GCA_003724315.1	8.17469	50.8	Metagenome-assembly genome	Synechococcales	Leptolyngbyaceae	Leptolyngbya	unclassified Leptolyngbya
Microcystis aeruginosa FACHB-524	25	GCA_003730145.1	4.84557	42.6	Culture genome	Chroococcales	Microcystaceae	Microcystis	Microcystis aeruginosa
Chroococcales cyanobacterium metabat2.561	34	GCA_003818365.1	2.77897	41.8	Metagenome-assembly genome	Chroococcales	unclassified Chroococcales	unclassified	unclassified
Okeania hirsuta	36	GCA_003838225.1	8.13335	36.4	Culture genome	Oscillatoriales	Oscillatoriaceae	Okeania	Okeania hirsuta
Aphanothece sacrum FPU1	35	GCA_003864315.1	4.48631	37.1	Culture genome	Chroococcales	Aphanothecaceae	Aphanothece	Aphanothece sacrum
Microcystis viridis NIES-102	36	GCA_003945305.1	5.8742	42.4	Culture genome	Chroococcales	Microcystaceae	Microcystis	Microcystis viridis
Synechococcus elongatus UTEX 3055	37	GCA_003957805.1	2.88122	55.1289	Culture genome	Synechococcales	Synechococcaceae	Synechococcus	Synechococcus elongatus
Pseudanabaena sp. ABRG5-3	37	GCA_003967015.1	5.65797	42.1874	Culture genome	Synechococcales	Pseudanabaenaceae	Pseudanabaena	unclassified Pseudanabaena
Chlorogloeopsis fritschii PCC 9212	33	GCA_003990575.1	7.76883	41.5	Culture genome	Nostocales	Chlorogloeopsidaceae	Chlorogloeopsis	Chlorogloeopsis fritschii
Nostoc sp. PCC 7120 = FACHB-418	30	GCA_003990585.1	7.10693	41.2	Culture genome	Nostocales	Nostocaceae	Nostoc	unclassified Nostoc
Nostoc commune HK-02	36	GCA_003990685.1	8.22831	41.4052	Culture genome	Nostocales	Nostocaceae	Nostoc	Nostoc commune
Nostoc sp. HK-01	35	GCA_003990705.1	7.5277	40.3884	Culture genome	Nostocales	Nostocaceae	Nostoc	unclassified Nostoc
Chroococcidiopsis cubana SAG 39.79	38	GCA_003991895.1	8.099	44.5	Culture genome	Chroococcidiopsidales	Chroococcidiopsidaceae	Chroococcidiopsis	Chroococcidiopsis cubana
Trichormus variabilis SAG 1403-4b	37	GCA_003991935.1	6.00731	39.3	Culture genome	Nostocales	Nostocaceae	Trichormus	Trichormus variabilis
Cylindrospermum sp. NIES-4074	36	GCA_003994795.1	7.70486	41.9983	Culture genome	Nostocales	Nostocaceae	Cylindrospermum	unclassified Cylindrospermum
Cyanobacteria bacterium PMG_012	40	GCA_004172875.1	0.258244	31.1	Metagenome-assembly genome	unclassified Cyanobacteria	unclassified	unclassified	unclassified
Lyngbya confervoides BDU141951	26	GCA_004212215.1	5.71815	54.2	Culture genome	Oscillatoriales	Oscillatoriaceae	Lyngbya	Lyngbya confervoides
Synechococcus sp. MED-G135	29	GCA_004213055.1	1.98454	59.2	Metagenome-assembly genome	Synechococcales	Synechococcaceae	Synechococcus	unclassified Synechococcus
Prochlorococcus sp. MED-G132	33	GCA_004213165.1	1.50891	52.8	Metagenome-assembly genome	Synechococcales	Prochloraceae	Prochlorococcus	unclassified Prochlorococcus
Nostocales cyanobacterium	37	GCA_004292695.1	5.3939	36	Metagenome-assembly genome	Nostocales	unclassified Nostocales	unclassified	unclassified
Nostocales cyanobacterium	39	GCA_004293145.1	4.29238	38.5	Metagenome-assembly genome	Nostocales	unclassified Nostocales	unclassified	unclassified
Nostocales cyanobacterium	35	GCA_004293375.1	3.98209	36.9	Metagenome-assembly genome	Nostocales	unclassified Nostocales	unclassified	unclassified
Calothrix sp. NIES-4101	38	GCA_004296455.1	7.58683	39.6467	Culture genome	Nostocales	Calotrichaceae	Calothrix	unclassified Calothrix
Phormidium sp. SL48-SHIP	28	GCA_004299065.1	4.38461	52	Metagenome-assembly genome	Oscillatoriales	Oscillatoriaceae	Phormidium	unclassified Phormidium
Microcystis aeruginosa NIES-4285	38	GCA_004305995.1	5.25466	42.6	Culture genome	Chroococcales	Microcystaceae	Microcystis	Microcystis aeruginosa
Westiellopsis prolifica IICB1	35	GCA_004323185.1	7.31343	40.2	Culture genome	Nostocales	Hapalosiphonaceae	Westiellopsis	Westiellopsis prolifica
Synechococcus sp. BS56D	27	GCA_004332405.1	2.30382	61.2	Culture genome	Synechococcales	Synechococcaceae	Synechococcus	unclassified Synechococcus
Synechococcus sp. BS55D	30	GCA_004332415.1	2.23522	61.6	Culture genome	Synechococcales	Synechococcaceae	Synechococcus	unclassified Synechococcus
Aphanocapsa feldmannii 277cI	28	GCA_004768385.1	1.91996	63.5	Metagenome-assembly genome	Synechococcales	Merismopediaceae	Aphanocapsa	Aphanocapsa feldmannii
Aphanocapsa feldmannii 288cV	18	GCA_004768435.1	2.22681	60	Metagenome-assembly genome	Synechococcales	Merismopediaceae	Aphanocapsa	Aphanocapsa feldmannii
Planktothrix agardhii CCAP 1459/11A	38	GCA_005402765.2	5.51245	39.5	Culture genome	Oscillatoriales	Microcoleaceae	Planktothrix	Planktothrix agardhii
Sphaerospermopsis reniformis	37	GCA_005402885.1	6.02502	37.5	Culture genome	Nostocales	Aphanizomenonaceae	Sphaerospermopsis	Sphaerospermopsis reniformis
Dolichospermum planctonicum	39	GCA_005402965.1	4.571	37.7	Culture genome	Nostocales	Aphanizomenonaceae	Dolichospermum	Dolichospermum planctonicum
Hormoscilla sp. GUM202	33	GCA_005518205.2	6.86962	47.5	Metagenome-assembly genome	Oscillatoriales	Gomontiellaceae	Hormoscilla	unclassified Hormoscilla
Synechococcus sp. PCC 11901	36	GCA_005577135.1	3.47181	49.1472	Culture genome	Synechococcales	Synechococcaceae	Synechococcus	unclassified Synechococcus
Prochlorococcus marinus	31	GCA_005789585.1	1.65287	53.1	Metagenome-assembly genome	Synechococcales	Prochloraceae	Prochlorococcus	Prochlorococcus marinus
Nostoc sp. PA-18-2419	33	GCA_005869855.1	7.61813	40.6	Culture genome	Nostocales	Nostocaceae	Nostoc	unclassified Nostoc
Cylindrospermopsis raciborskii GIHE 2018	36	GCA_006523545.1	3.62982	40.2	Culture genome	Nostocales	Aphanizomenonaceae	Cylindrospermopsis	Cylindrospermopsis raciborskii
Pseudanabaena sp. UWO310	36	GCA_006861605.1	5.26433	43.4	Culture genome	Synechococcales	Pseudanabaenaceae	Pseudanabaena	unclassified Pseudanabaena
Pseudanabaena sp. UWO311	36	GCA_006937785.1	5.21164	42	Culture genome	Synechococcales	Pseudanabaenaceae	Pseudanabaena	unclassified Pseudanabaena
Microcystis sp. M_QC_C_20170808_M9Col	40	GCA_007095495.1	4.48602	43	Metagenome-assembly genome	Chroococcales	Microcystaceae	Microcystis	unclassified Microcystis
Microcystis sp. M_QC_C_20170808_M3Col	35	GCA_007095505.1	4.53579	42.5	Metagenome-assembly genome	Chroococcales	Microcystaceae	Microcystis	unclassified Microcystis
Microcystis sp. M_QC_C_20170808_M2Col	44	GCA_007095515.1	4.52289	42.9	Metagenome-assembly genome	Chroococcales	Microcystaceae	Microcystis	unclassified Microcystis
Microcystis sp. M_OC_Ca_00000000_S217Cul	37	GCA_007095565.1	4.81944	42.7	Metagenome-assembly genome	Chroococcales	Microcystaceae	Microcystis	unclassified Microcystis
Microcystis sp. M_OC_Ca_00000000_C217Col	23	GCA_007095585.1	4.81704	42.7	Metagenome-assembly genome	Chroococcales	Microcystaceae	Microcystis	unclassified Microcystis
Microcystis aeruginosa Ma_AC_P_19900807_S300	34	GCA_007095695.1	4.512	42.5	Metagenome-assembly genome	Chroococcales	Microcystaceae	Microcystis	Microcystis aeruginosa
Microcystis sp. Msp_OC_L_20101000_S702	32	GCA_007095705.1	4.79997	42.7	Metagenome-assembly genome	Chroococcales	Microcystaceae	Microcystis	unclassified Microcystis
Microcystis aeruginosa Ma_MB_F_20061100_S20	31	GCA_007095885.1	4.42594	42.7	Metagenome-assembly genome	Chroococcales	Microcystaceae	Microcystis	Microcystis aeruginosa
Microcystis aeruginosa Ma_QC_Ca_00000000_S207	35	GCA_007095895.1	4.17894	42.4	Metagenome-assembly genome	Chroococcales	Microcystaceae	Microcystis	Microcystis aeruginosa
Microcystis viridis Mv_BB_P_19951000_S68	15	GCA_007096005.1	4.61015	42.8	Metagenome-assembly genome	Chroococcales	Microcystaceae	Microcystis	Microcystis viridis
Microcystis wesenbergii Mw_QC_B_20070930_S4D	36	GCA_007096105.1	4.59237	42.9	Metagenome-assembly genome	Chroococcales	Microcystaceae	Microcystis	Microcystis wesenbergii
Microcystis viridis Mv_BB_P_19951000_S68D	38	GCA_007096475.1	4.81118	42.8	Metagenome-assembly genome	Chroococcales	Microcystaceae	Microcystis	Microcystis viridis
Microcystis novacekii Mn_MB_F_20050700_S1D	34	GCA_007096485.1	4.78856	42.8	Metagenome-assembly genome	Chroococcales	Microcystaceae	Microcystis	Microcystis novacekii
Microcystis panniformis Mp_MB_F_20080800_S26D	32	GCA_007096765.1	4.76196	42.3	Metagenome-assembly genome	Chroococcales	Microcystaceae	Microcystis	Microcystis panniformis
Microcystis panniformis Mp_MB_F_20051200_S9D	33	GCA_007096805.1	4.78816	42.3	Metagenome-assembly genome	Chroococcales	Microcystaceae	Microcystis	Microcystis panniformis
Leptolyngbyaceae cyanobacterium CSSed162cmB_428R1	32	GCA_007126585.1	2.56686	55.7	Metagenome-assembly genome	Synechococcales	Leptolyngbyaceae	unclassified Leptolyngbyaceae	unclassified
Phormidium sp.	31	GCA_007126595.1	3.18065	52	Metagenome-assembly genome	Oscillatoriales	Oscillatoriaceae	Phormidium	unclassified Phormidium
Nodularia sp. (in: Bacteria)	37	GCA_007127805.1	2.85983	41.4	Metagenome-assembly genome	Nostocales	Aphanizomenonaceae	Nodularia	unclassified Nodularia
Leptolyngbyaceae cyanobacterium CSSed165cm_216	29	GCA_007135385.1	3.58368	55.6	Metagenome-assembly genome	Synechococcales	Leptolyngbyaceae	unclassified Leptolyngbyaceae	unclassified
Nodosilinea sp. CSSed162cmB_84	29	GCA_007176735.1	2.76046	58.7	Metagenome-assembly genome	Synechococcales	Prochlorotrichaceae	Nodosilinea	unclassified Nodosilinea
Synechococcus sp. PNGco_S_binSS4	25	GCA_007571085.1	1.67981	57.3	Metagenome-assembly genome	Synechococcales	Synechococcaceae	Synechococcus	unclassified Synechococcus
Synechococcus sp. PNGco_C_binVS15	22	GCA_007571215.1	1.77668	57	Metagenome-assembly genome	Synechococcales	Synechococcaceae	Synechococcus	unclassified Synechococcus
Leptolyngbya sp. LCM1.Bin17	27	GCA_007692715.1	4.61809	55.4	Metagenome-assembly genome	Synechococcales	Leptolyngbyaceae	Leptolyngbya	unclassified Leptolyngbya
Nodularia sp. (in: Bacteria)	38	GCA_007692755.1	5.55791	41.2	Metagenome-assembly genome	Nostocales	Aphanizomenonaceae	Nodularia	unclassified Nodularia
Phormidium sp. GEM2.Bin31	25	GCA_007693465.1	3.74906	52.5	Metagenome-assembly genome	Oscillatoriales	Oscillatoriaceae	Phormidium	unclassified Phormidium
Spirulina sp. DLM2.Bin59	27	GCA_007693875.1	3.36621	53.2	Metagenome-assembly genome	Spirulinales	Spirulinaceae	Spirulina	unclassified Spirulina
Gloeocapsa sp. DLM2.Bin57	36	GCA_007693955.1	3.45183	38.1	Metagenome-assembly genome	Chroococcales	Chroococcaceae	Gloeocapsa	unclassified Gloeocapsa
Leptolyngbya sp. DLM2.Bin27	24	GCA_007694115.1	4.27775	59	Metagenome-assembly genome	Synechococcales	Leptolyngbyaceae	Leptolyngbya	unclassified Leptolyngbya
Leptolyngbya sp. DLM2.Bin15	24	GCA_007694125.1	5.0061	53.9	Metagenome-assembly genome	Synechococcales	Leptolyngbyaceae	Leptolyngbya	unclassified Leptolyngbya
Cyanobium sp. PLM2.Bin73	18	GCA_007694915.1	2.7226	69.4	Metagenome-assembly genome	Synechococcales	Synechococcaceae	Cyanobium	unclassified Cyanobium
Arthrospira sp. PLM2.Bin9	35	GCA_007732545.1	4.78824	44.4	Metagenome-assembly genome	Oscillatoriales	Microcoleaceae	Arthrospira	unclassified Arthrospira
Calothrix desertica PCC 7102	37	GCA_007830875.1	11.4163	38.6	Culture genome	Nostocales	Calotrichaceae	Calothrix	Calothrix desertica
Euhalothece natronophila	38	GCA_007904085.1	3.52431	40.9651	Culture genome	Chroococcales	Aphanothecaceae	Halothece cluster	Euhalothece
Microcystis aeruginosa 11-30S32	36	GCA_007990565.1	5.35685	42.7	Culture genome	Chroococcales	Microcystaceae	Microcystis	Microcystis aeruginosa
cyanobiont of Ornithocercus magnificus	34	GCA_007996965.1	1.87892	48.5	Single amplified genome	Synechococcales	unclassified Synechococcales	unclassified	unclassified
Dolichospermum sp. UHCC 0315A	39	GCA_008121535.1	5.64202	38.1897	Culture genome	Nostocales	Aphanizomenonaceae	Dolichospermum	unclassified Dolichospermum
Microcystis aeruginosa KLA2	34	GCA_008257445.1	5.21347	42.8	Culture genome	Chroococcales	Microcystaceae	Microcystis	Microcystis aeruginosa
Thermosynechococcus sp. CL-1	31	GCA_008386235.1	2.64782	53.5	Culture genome	Synechococcales	Synechococcaceae	Thermosynechococcus	unclassified Thermosynechococcus
Microcystis aeruginosa NIES-2520	33	GCA_008579325.1	5.2718	42.8	Culture genome	Chroococcales	Microcystaceae	Microcystis	Microcystis aeruginosa
Microcystis aeruginosa NIES-2521	33	GCA_008579445.1	4.27478	43.1	Culture genome	Chroococcales	Microcystaceae	Microcystis	Microcystis aeruginosa
Microcystis aeruginosa NIES-2522	32	GCA_008579565.1	4.89527	42.7	Culture genome	Chroococcales	Microcystaceae	Microcystis	Microcystis aeruginosa
Microcystis aeruginosa NIES-4264	37	GCA_008579685.1	4.97046	42.7	Culture genome	Chroococcales	Microcystaceae	Microcystis	Microcystis aeruginosa
Microcystis aeruginosa EAWAG127a	33	GCA_008757435.1	4.96708	42.7	Culture genome	Chroococcales	Microcystaceae	Microcystis	Microcystis aeruginosa
Synechococcus sp. RSCCF101	21	GCA_008807075.1	2.98485	68	Culture genome	Synechococcales	Synechococcaceae	Synechococcus	unclassified Synechococcus
Nostoc sphaeroides CCNUC1	37	GCA_009372195.1	9.51639	41.3031	Culture genome	Nostocales	Nostocaceae	Nostoc	Nostoc sphaeroides
Trichormus variabilis FACHB-319	34	GCA_009498015.1	7.0132	41.4	Culture genome	Nostocales	Nostocaceae	Trichormus	Trichormus variabilis
Synechococcus elongatus PCC 11802	31	GCA_009498715.1	2.76048	54.8	Culture genome	Synechococcales	Synechococcaceae	Synechococcus	Synechococcus elongatus
Leptolyngbya sp. FACHB-1624	36	GCA_014695405.1	6.64804	46.9	Culture genome	Synechococcales	Leptolyngbyaceae	Leptolyngbya	unclassified Leptolyngbya
Sphaerospermopsis sp. FACHB-1094	39	GCA_014696195.1	5.71457	37.6	Culture genome	Nostocales	Aphanizomenonaceae	Sphaerospermopsis	unclassified Sphaerospermopsis
Microcystis wesenbergii FACHB-1339	31	GCA_014696215.1	4.43122	43.2	Culture genome	Chroococcales	Microcystaceae	Microcystis	Microcystis wesenbergii
Anabaena sp. FACHB-1237	38	GCA_014696225.1	4.64768	35	Culture genome	Nostocales	Nostocaceae	Anabaena	unclassified Anabaena
Sphaerospermopsis sp. FACHB-1194	38	GCA_014696235.1	5.40592	37.6	Culture genome	Nostocales	Aphanizomenonaceae	Sphaerospermopsis	unclassified Sphaerospermopsis
Planktothrix sp. FACHB-1375	33	GCA_014696265.1	8.63476	44.2	Culture genome	Oscillatoriales	Microcoleaceae	Planktothrix	unclassified Planktothrix
Calothrix membranacea FACHB-236	33	GCA_014696315.1	8.81163	40.6	Culture genome	Nostocales	Calotrichaceae	Calothrix	Calothrix membranacea
Anabaena sp. FACHB-1250	36	GCA_014696335.1	4.43657	37.6	Culture genome	Nostocales	Nostocaceae	Anabaena	unclassified Anabaena
Pseudanabaena sp. FACHB-1277	37	GCA_014696345.1	4.77247	43.9	Culture genome	Synechococcales	Pseudanabaenaceae	Pseudanabaena	unclassified Pseudanabaena
Pseudanabaena sp. FACHB-1998	35	GCA_014696355.1	4.77508	42.5	Culture genome	Synechococcales	Pseudanabaenaceae	Pseudanabaena	unclassified Pseudanabaena
Pseudanabaena sp. FACHB-723	33	GCA_014696385.1	3.9637	43.3	Culture genome	Synechococcales	Pseudanabaenaceae	Pseudanabaena	unclassified Pseudanabaena
Calothrix anomala FACHB-343	37	GCA_014696435.1	9.24272	40.5	Culture genome	Nostocales	Calotrichaceae	Calothrix	Calothrix anomala
Limnothrix sp. FACHB-1088	34	GCA_014696455.1	4.59227	55.3	Culture genome	Synechococcales	Pseudanabaenaceae	Limnothrix	unclassified Limnothrix
Limnothrix sp. FACHB-1083	26	GCA_014696485.1	4.59179	55.3	Culture genome	Synechococcales	Pseudanabaenaceae	Limnothrix	unclassified Limnothrix
Calothrix sp. FACHB-168	35	GCA_014696495.1	9.42796	40.4	Culture genome	Nostocales	Calotrichaceae	Calothrix	unclassified Calothrix
Calothrix parietina FACHB-288	39	GCA_014696555.1	9.24207	40.5	Culture genome	Nostocales	Calotrichaceae	Calothrix	Calothrix parietina
Calothrix sp. FACHB-1219	29	GCA_014696565.1	9.59882	40.7	Culture genome	Nostocales	Calotrichaceae	Calothrix	unclassified Calothrix
Nostoc linckia FACHB-104	36	GCA_014696615.1	9.38811	40.7	Culture genome	Nostocales	Nostocaceae	Nostoc	Nostoc linckia
Nostoc sp. FACHB-888	39	GCA_014696655.1	8.98865	41.6	Culture genome	Nostocales	Nostocaceae	Nostoc	unclassified Nostoc
Phormidium tenue FACHB-1052	17	GCA_014696675.1	5.82133	56	Culture genome	Oscillatoriales	Oscillatoriaceae	Phormidium	Phormidium tenue
Pseudanabaena sp. FACHB-2040	29	GCA_014696715.1	6.28359	53.6	Culture genome	Synechococcales	Pseudanabaenaceae	Pseudanabaena	unclassified Pseudanabaena
Anabaena sp. FACHB-1391	34	GCA_014696755.1	4.49719	37.6	Culture genome	Nostocales	Nostocaceae	Anabaena	unclassified Anabaena
Aphanizomenon flos-aquae FACHB-1040	36	GCA_014696815.1	5.78675	38.4	Culture genome	Nostocales	Aphanizomenonaceae	Aphanizomenon	Aphanizomenon flos-aquae
Anabaena sphaerica FACHB-251	35	GCA_014696825.1	6.19861	38.8	Culture genome	Nostocales	Nostocaceae	Anabaena	Anabaena sphaerica
Microcystis wesenbergii FACHB-1317	33	GCA_014696875.1	5.04189	42.5	Culture genome	Chroococcales	Microcystaceae	Microcystis	Microcystis wesenbergii
Chroococcidiopsis sp. FACHB-1243	38	GCA_014696895.1	6.91578	44.4	Culture genome	Chroococcidiopsidales	Chroococcidiopsidaceae	Chroococcidiopsis	unclassified Chroococcidiopsis
Nostoc sp. FACHB-190	35	GCA_014696905.1	8.46367	40.6	Culture genome	Nostocales	Nostocaceae	Nostoc	unclassified Nostoc
Pseudanabaena sp. FACHB-1050	38	GCA_014696925.1	5.62556	42.2	Culture genome	Synechococcales	Pseudanabaenaceae	Pseudanabaena	unclassified Pseudanabaena
Alkalinema sp. FACHB-956	35	GCA_014697025.1	6.16152	50.4	Culture genome	Synechococcales	Leptolyngbyaceae	Alkalinema	unclassified Alkalinema
Calothrix sp. FACHB-156	35	GCA_014697055.1	9.51831	40.7	Culture genome	Nostocales	Calotrichaceae	Calothrix	unclassified Calothrix
Anabaena subtropica FACHB-260	33	GCA_014697105.1	5.80983	40.8	Culture genome	Nostocales	Nostocaceae	Anabaena	Anabaena subtropica
Anabaena minutissima FACHB-250	38	GCA_014697125.1	7.0652	41.1	Culture genome	Nostocales	Nostocaceae	Anabaena	Anabaena minutissima
Anabaena variabilis FACHB-171	33	GCA_014697155.1	7.06722	41.3	Culture genome	Nostocales	Nostocaceae	Trichormus	Trichormus variabilis
Cylindrospermum sp. FACHB-282	35	GCA_014697195.1	6.10361	42.2	Culture genome	Nostocales	Nostocaceae	Cylindrospermum	unclassified Cylindrospermum
Phormidium sp. FACHB-1136	25	GCA_014697375.1	5.9836	56.2	Culture genome	Oscillatoriales	Oscillatoriaceae	Phormidium	unclassified Phormidium
Nostoc sp. FACHB-110	37	GCA_014697425.1	7.98618	40.4	Culture genome	Nostocales	Nostocaceae	Nostoc	unclassified Nostoc
Nostoc sp. FACHB-145	35	GCA_014697455.1	9.12343	40.5	Culture genome	Nostocales	Nostocaceae	Nostoc	unclassified Nostoc
Nostoc sp. FACHB-152	37	GCA_014697475.1	8.61872	40.5	Culture genome	Nostocales	Nostocaceae	Nostoc	unclassified Nostoc
Anabaena sp. FACHB-83	18	GCA_014697485.1	8.51159	40.6	Culture genome	Nostocales	Nostocaceae	Anabaena	unclassified Anabaena
Nostoc sp. FACHB-87	35	GCA_014697495.1	8.50586	40.6	Culture genome	Nostocales	Nostocaceae	Nostoc	unclassified Nostoc
Fischerella sp. FACHB-380	25	GCA_014697535.1	6.91005	41.3	Culture genome	Nostocales	Hapalosiphonaceae	Fischerella	unclassified Fischerella
Oscillatoria sp. FACHB-1407	35	GCA_014697545.1	8.12858	49	Culture genome	Oscillatoriales	Oscillatoriaceae	Oscillatoria	unclassified Oscillatoria
Planktothrix sp. FACHB-1365	35	GCA_014697575.1	6.62162	39.4	Culture genome	Oscillatoriales	Microcoleaceae	Planktothrix	unclassified Planktothrix
Nostoc sp. FACHB-280	38	GCA_014697615.1	7.6426	40.4	Culture genome	Nostocales	Nostocaceae	Nostoc	unclassified Nostoc
Anabaena azotica FACHB-119	37	GCA_014697625.1	8.04817	41.3	Culture genome	Nostocales	Nostocaceae	Anabaena	Anabaena azotica
Desmonostoc muscorum FACHB-395	36	GCA_014698035.1	9.43443	41.3	Culture genome	Nostocales	Nostocaceae	Desmonostoc	Desmonostoc muscorum
Aulosira sp. FACHB-615	34	GCA_014698045.1	8.33846	40.7	Culture genome	Nostocales	Fortieaceae	Aulosira	unclassified Aulosira
Nostoc sp. FACHB-133	31	GCA_014698055.1	8.8612	41.4	Culture genome	Nostocales	Nostocaceae	Nostoc	unclassified Nostoc
Nostoc flagelliforme FACHB-838	35	GCA_014698065.1	10.8447	41.6	Culture genome	Nostocales	Nostocaceae	Nostoc	Nostoc flagelliforme
Nostoc sp. FACHB-973	36	GCA_014698115.1	9.52618	41.6	Culture genome	Nostocales	Nostocaceae	Nostoc	unclassified Nostoc
Limnothrix sp. FACHB-881	33	GCA_014698135.1	4.49955	55.3	Culture genome	Synechococcales	Pseudanabaenaceae	Limnothrix	unclassified Limnothrix
Oscillatoria sp. FACHB-1406	34	GCA_014698145.1	5.46678	48.5	Culture genome	Oscillatoriales	Oscillatoriaceae	Oscillatoria	unclassified Oscillatoria
Planktothricoides sp. FACHB-1370	41	GCA_014698175.1	6.99852	43.5	Culture genome	Oscillatoriales	Microcoleaceae	Planktothricoides	unclassified Planktothricoides
Limnothrix sp. FACHB-708	35	GCA_014698215.1	4.49787	55.3	Culture genome	Synechococcales	Pseudanabaenaceae	Limnothrix	unclassified Limnothrix
Aphanizomenon flos-aquae FACHB-1290	36	GCA_014698295.1	4.31439	37	Culture genome	Nostocales	Aphanizomenonaceae	Aphanizomenon	Aphanizomenon flos-aquae
Anabaena lutea FACHB-196	39	GCA_014698305.1	6.05942	39.3	Culture genome	Nostocales	Nostocaceae	Anabaena	Anabaena lutea
Anabaena variabilis FACHB-164	33	GCA_014698355.1	5.98668	39.3	Culture genome	Nostocales	Nostocaceae	Trichormus	Trichormus variabilis
Microcystis flos-aquae FACHB-1344	20	GCA_014698375.1	5.25704	42.6	Culture genome	Chroococcales	Microcystaceae	Microcystis	Microcystis flos-aquae
Nostoc spongiaeforme FACHB-130	36	GCA_014698475.1	7.16205	40.5	Culture genome	Nostocales	Nostocaceae	Nostoc	Nostoc spongiaeforme
Nostoc punctiforme FACHB-252	35	GCA_014698495.1	8.95477	40.7	Culture genome	Nostocales	Nostocaceae	Nostoc	Nostoc punctiforme
Nostoc foliaceum FACHB-393	34	GCA_014698505.1	8.87002	41.7	Culture genome	Nostocales	Nostocaceae	Nostoc	Nostoc foliaceum
Nostoc linckia FACHB-391	36	GCA_014698525.1	8.81218	41.7	Culture genome	Nostocales	Nostocaceae	Nostoc	Nostoc linckia
Planktothricoides sp. FACHB-1261	33	GCA_014698535.1	7.01137	43.5	Culture genome	Oscillatoriales	Microcoleaceae	Planktothricoides	unclassified Planktothricoides
Synechocystis sp. FACHB-383	32	GCA_014698605.1	4.07175	48.1	Culture genome	Synechococcales	Merismopediaceae	Synechocystis	unclassified Synechocystis
Nostoc sp. FACHB-857	33	GCA_014698635.1	9.24148	41.2	Culture genome	Nostocales	Nostocaceae	Nostoc	unclassified Nostoc
Aphanizomenon flos-aquae FACHB-1416	23	GCA_014698695.1	4.28722	37.1	Culture genome	Nostocales	Aphanizomenonaceae	Aphanizomenon	Aphanizomenon flos-aquae
Anabaena catenula FACHB-362	35	GCA_014698735.1	6.23438	39.4	Culture genome	Nostocales	Nostocaceae	Anabaena	Anabaena catenula
Nostoc sp. FACHB-892	34	GCA_014698795.1	9.03396	41.4	Culture genome	Nostocales	Nostocaceae	Nostoc	unclassified Nostoc
Richelia sinica FACHB-800	35	GCA_014698825.1	5.80183	39.7	Culture genome	Nostocales	Nostocaceae	Richelia	Richelia sinica
Nostoc paludosum FACHB-159	28	GCA_014698835.1	9.27009	41.2	Culture genome	Nostocales	Nostocaceae	Nostoc	Nostoc paludosum
Coleofasciculus sp. FACHB-1120	30	GCA_014698845.1	6.19854	46.7	Culture genome	Oscillatoriales	Coleofasciculaceae	Coleofasciculus	unclassified Coleofasciculus
Phormidium tenue FACHB-886	35	GCA_014764505.1	8.92909	49.9	Culture genome	Oscillatoriales	Oscillatoriaceae	Phormidium	Phormidium tenue
Planktothrix sp. PCC 11201	34	GCA_900009135.2	5.98782	40.2	Culture genome	Oscillatoriales	Microcoleaceae	Planktothrix	unclassified Planktothrix
Planktothrix tepida PCC 9214	35	GCA_900009145.1	6.78186	39.5	Culture genome	Oscillatoriales	Microcoleaceae	Planktothrix	Planktothrix tepida
Planktothrix paucivesiculata PCC 9631	36	GCA_900009265.2	6.14794	40.2	Culture genome	Oscillatoriales	Microcoleaceae	Planktothrix	Planktothrix paucivesiculata
Planktothrix rubescens NIVA-CYA 18	33	GCA_900009275.2	5.62763	39.4923	Culture genome	Oscillatoriales	Microcoleaceae	Planktothrix	Planktothrix rubescens
Planktothrix serta PCC 8927	34	GCA_900010725.2	6.27469	39.6	Culture genome	Oscillatoriales	Microcoleaceae	Planktothrix	Planktothrix serta
Candidatus Synechococcus spongiarum	22	GCA_900047545.1	1.40948	61.9	Culture genome	Synechococcales	Synechococcaceae	Synechococcus	Candidatus Synechococcus spongiarum
Cyanobium sp. NIES-981	25	GCA_900088535.1	3.02155	68.6	Culture genome	Synechococcales	Synechococcaceae	Cyanobium	unclassified Cyanobium
Phormidium lacuna HE10JO	34	GCA_900149785.2	4.81902	51.3	Culture genome	Oscillatoriales	Oscillatoriaceae	Phormidium	Phormidium lacuna
Synechococcus sp. 7002	24	GCA_900177825.1	3.43443	49.2	Culture genome	Synechococcales	Synechococcaceae	Synechococcus	unclassified Synechococcus
Calothrix rhizosoleniae SC01	33	GCA_900185595.1	5.973	39.5	Culture genome	Nostocales	Calotrichaceae	Calothrix	Calothrix rhizosoleniae
Synechococcus sp. N32	30	GCA_900473895.1	2.21089	60.9	Culture genome	Synechococcales	Synechococcaceae	Synechococcus	unclassified Synechococcus
Synechococcus sp. N5	31	GCA_900473925.1	2.08951	61	Culture genome	Synechococcales	Synechococcaceae	Synechococcus	unclassified Synechococcus
Synechococcus sp. UW105	27	GCA_900473935.1	2.65942	57.5	Culture genome	Synechococcales	Synechococcaceae	Synechococcus	unclassified Synechococcus
Synechococcus sp. GEYO	32	GCA_900473955.1	2.34361	56.5	Culture genome	Synechococcales	Synechococcaceae	Synechococcus	unclassified Synechococcus
Synechococcus sp. UW179A	29	GCA_900473965.1	3.05783	54.5	Culture genome	Synechococcales	Synechococcaceae	Synechococcus	unclassified Synechococcus
Synechococcus sp. N26	31	GCA_900473975.1	2.1269	60.7	Culture genome	Synechococcales	Synechococcaceae	Synechococcus	unclassified Synechococcus
Synechococcus sp. UW106	27	GCA_900474015.1	2.47953	58	Culture genome	Synechococcales	Synechococcaceae	Synechococcus	unclassified Synechococcus
Synechococcus sp. N19	30	GCA_900474045.1	2.16311	60.6	Culture genome	Synechococcales	Synechococcaceae	Synechococcus	unclassified Synechococcus
Synechococcus sp. UW86	28	GCA_900474085.1	2.09129	61.3	Culture genome	Synechococcales	Synechococcaceae	Synechococcus	unclassified Synechococcus
Synechococcus sp. UW69	26	GCA_900474185.1	2.37212	58.7	Culture genome	Synechococcales	Synechococcaceae	Synechococcus	unclassified Synechococcus
Synechococcus sp. UW179B	32	GCA_900474245.1	2.5318	54.4	Culture genome	Synechococcales	Synechococcaceae	Synechococcus	unclassified Synechococcus
Synechococcus sp. UW140	23	GCA_900474295.1	2.70414	57.8	Culture genome	Synechococcales	Synechococcaceae	Synechococcus	unclassified Synechococcus
Hyella patelloides LEGE 07179	38	GCA_900659865.1	8.0637	37.6	Culture genome	Pleurocapsales	Hyellaceae	Hyella	Hyella patelloides
uncultured Synechococcaceae cyanobacterium	39	GCA_902537275.1	0.971385	30.9	Culture genome	Synechococcales	Synechococcaceae	environmental samples	uncultured Synechococcaceae cyanobacterium
uncultured Synechococcus sp.	26	GCA_902616255.1	0.964025	55.1	Metagenome-assembly genome	Synechococcales	Synechococcaceae	Synechococcus	environmental samples
