# Supplementary material for: CyanoStrainChip: A Novel DNA Microarray Tool for High-Throughput Detection of Environmental Cyanobacteria at the Strain Level
Source: Environ Sci Technol. 2024 Mar 8;58(11):5024–34. doi: 10.1021/acs.est.3c11096 (PMC10956431; doi:10.1021/acs.est.3c11096)
Supplement: Supplementary file 3 — es3c11096_si_003.xlsx [file es3c11096_si_003.xlsx]

## Sheet: Sheet1
Table S8. Toxin-producing features of the 1,277 used cyanobacterial strains on the CyanoStrainChip
Strain name	Assembly	Microcystin	Jamaicamide	Cylindrospermopsin	Curacin	Hectochlorin	Anatoxin-a	Saxitoxin	Nodularin
Microcystis aeruginosa NIES-843	GCA_000010625.1	+	-	-	-	-	-	-	-
Thermosynechococcus elongatus BP-1	GCA_000011345.1	-	-	-	-	-	-	-	-
Prochlorococcus marinus str. MIT 9313	GCA_000011485.1	-	-	-	-	-	-	-	-
Prochlorococcus marinus str. NATL2A	GCA_000012465.1	-	-	-	-	-	-	-	-
Synechococcus sp. CC9902	GCA_000012505.1	-	-	-	-	-	-	-	-
Synechococcus sp. CC9605	GCA_000012625.1	-	-	-	-	-	-	-	-
Synechococcus sp. JA-2-3B'a(2-13)	GCA_000013225.1	-	-	-	-	-	-	-	-
Synechococcus sp. CC9311	GCA_000014585.1	-	-	-	-	-	-	-	-
Prochlorococcus marinus str. AS9601	GCA_000015645.1	-	-	-	-	-	-	-	-
Prochlorococcus marinus str. MIT 9515	GCA_000015665.1	-	-	-	-	-	-	-	-
Prochlorococcus marinus str. NATL1A	GCA_000015685.1	-	-	-	-	-	-	-	-
Prochlorococcus marinus str. MIT 9303	GCA_000015705.1	-	-	-	-	-	-	-	-
Prochlorococcus marinus str. MIT 9301	GCA_000015965.1	-	-	-	-	-	-	-	-
Prochlorococcus marinus str. MIT 9215	GCA_000018065.1	-	-	-	-	-	-	-	-
Acaryochloris marina MBIC11017	GCA_000018105.1	-	-	-	-	-	-	-	-
Prochlorococcus marinus str. MIT 9211	GCA_000018585.1	-	-	-	-	-	-	-	-
Synechococcus sp. PCC 7002	GCA_000019485.1	-	-	-	-	-	-	-	-
Nostoc punctiforme PCC 73102	GCA_000020025.1	-	-	-	-	-	-	-	-
Gloeothece citriformis PCC 7424	GCA_000021825.1	+	-	-	-	-	-	-	-
Candidatus Atelocyanobacterium thalassa isolate ALOHA	GCA_000025125.1	-	-	-	-	-	-	-	-
Synechococcus sp. RCC307	GCA_000063525.1	-	-	-	-	-	-	-	-
Gloeothece verrucosa PCC 7822	GCA_000147335.1	-	-	-	-	-	-	-	-
Synechococcus sp. WH 5701	GCA_000153045.1	-	-	-	-	-	-	-	-
Synechococcus sp. RS9917	GCA_000153065.1	-	-	-	-	-	-	-	-
Synechococcus sp. WH 7805	GCA_000153285.1	-	-	-	-	-	-	-	-
Synechococcus sp. BL107	GCA_000153805.1	-	-	-	-	-	-	-	-
Synechococcus sp. RS9916	GCA_000153825.1	-	-	-	-	-	-	-	-
Coleofasciculus chthonoplastes PCC 7420	GCA_000155555.1	-	-	-	-	-	-	-	-
Synechococcus sp. PCC 7335	GCA_000155595.1	-	-	-	-	-	-	-	-
Prochlorococcus marinus str. MIT 9202	GCA_000158595.1	-	-	-	-	-	-	-	-
Synechococcus sp. WH 8109	GCA_000161795.2	-	-	-	-	-	-	-	-
Lyngbya sp. PCC 8106	GCA_000169095.1	-	-	-	-	-	-	-	-
Crocosphaera chwakensis CCY0110	GCA_000169335.1	-	-	-	-	-	-	-	-
Synechococcus sp. CB0205	GCA_000179255.1	-	-	-	-	-	-	-	-
'Nostoc azollae' 0708	GCA_000196515.1	-	-	-	-	-	-	-	-
Microcoleus vaginatus FGP-2	GCA_000214075.2	-	-	-	-	-	-	-	-
Prochlorococcus marinus bv. HNLC1	GCA_000218705.1	-	-	-	-	-	-	-	-
Prochlorococcus marinus bv. HNLC2	GCA_000218745.1	-	-	-	-	-	-	-	-
Synechococcus sp. WH 8016	GCA_000230675.2	-	-	-	-	-	-	-	-
Acaryochloris sp. CCMEE 5410	GCA_000238775.3	-	-	-	-	-	-	-	-
Prochloron didemni P2-Fiji	GCA_000252425.1	-	-	-	-	-	-	-	-
Prochloron didemni P3-Solomon	GCA_000252465.1	-	-	-	+	-	-	-	-
Prochloron didemni P4-Papua_New_Guinea	GCA_000252485.1	-	-	-	-	-	-	-	-
Prochlorococcus sp. W4	GCA_000291785.1	-	-	-	-	-	-	-	-
Prochlorococcus sp. W7	GCA_000291805.1	-	-	-	-	-	-	-	-
Prochlorococcus sp. W8	GCA_000291825.1	-	-	-	-	-	-	-	-
Prochlorococcus sp. W10	GCA_000291845.1	-	-	-	-	-	-	-	-
Prochlorococcus sp. W6	GCA_000291865.1	-	-	-	-	-	-	-	-
Prochlorococcus sp. W2	GCA_000291885.1	-	-	-	-	-	-	-	-
Prochlorococcus sp. W3	GCA_000291905.1	-	-	-	-	-	-	-	-
Prochlorococcus sp. W9	GCA_000291925.1	-	-	-	-	-	-	-	-
Prochlorococcus sp. W11	GCA_000291945.1	-	-	-	-	-	-	-	-
Prochlorococcus sp. W12	GCA_000291965.1	-	-	-	-	-	-	-	-
Microcystis aeruginosa Ma_OC_LR_19540900_S633	GCA_000307995.2	-	-	-	-	-	-	-	-
Nodosilinea nodulosa PCC 7104	GCA_000309385.1	-	-	-	-	-	-	-	-
Leptolyngbyaceae cyanobacterium JSC-12	GCA_000309945.1	-	-	-	-	-	-	-	-
Microcystis aeruginosa PCC 9717	GCA_000312165.1	+	-	-	-	-	-	-	-
Microcystis aeruginosa PCC 9443	GCA_000312185.1	+	-	-	-	-	-	-	-
Microcystis aeruginosa PCC 7941	GCA_000312205.1	+	-	-	-	-	-	-	-
Microcystis aeruginosa PCC 9807	GCA_000312225.1	+	-	-	-	-	-	-	-
Microcystis aeruginosa PCC 9809	GCA_000312265.1	+	-	-	-	-	-	-	-
Microcystis aeruginosa PCC 9701	GCA_000312285.1	-	-	-	-	-	-	-	-
Microcystis aeruginosa PCC 9806	GCA_000312725.1	-	-	-	-	-	-	-	+
Spirulina subsalsa PCC 9445	GCA_000314005.1	-	-	-	-	-	-	-	-
Mastigocladopsis repens PCC 10914	GCA_000315565.1	-	-	-	-	+	-	-	-
Fischerella sp. PCC 9339	GCA_000315585.1	-	-	-	-	+	-	-	-
Leptolyngbya sp. PCC 7375	GCA_000316115.1	-	-	-	-	-	-	-	-
Cyanobium gracile PCC 6307	GCA_000316515.1	-	-	-	-	-	-	-	-
Calothrix sp. PCC 7507	GCA_000316575.1	-	-	-	-	-	-	-	-
Nostoc sp. PCC 7107	GCA_000316625.1	-	-	-	-	-	-	-	-
Rivularia sp. PCC 7116	GCA_000316665.1	-	-	-	-	-	-	-	-
Synechococcus sp. PCC 6312	GCA_000316685.1	-	-	-	-	-	-	-	-
Pleurocapsa sp. PCC 7327	GCA_000317025.1	-	-	-	-	-	-	-	-
Geitlerinema sp. PCC 7407	GCA_000317045.1	-	-	-	-	-	-	-	-
Pseudanabaena sp. PCC 7367	GCA_000317065.1	-	-	-	-	-	-	-	-
Synechococcus sp. PCC 7502	GCA_000317085.1	-	-	-	-	-	-	-	-
Oscillatoria acuminata PCC 6304	GCA_000317105.1	-	-	-	-	-	-	-	-
Chroococcidiopsis thermalis PCC 7203	GCA_000317125.1	-	-	-	-	-	-	-	-
Chamaesiphon minutus PCC 6605	GCA_000317145.1	-	-	-	-	-	-	-	-
Fischerella muscicola PCC 7414	GCA_000317205.1	-	-	-	-	-	-	-	-
Fischerella muscicola SAG 1427-1 = PCC 73103	GCA_000317245.1	-	-	-	-	-	-	-	-
Calothrix sp. PCC 6303	GCA_000317435.1	-	-	-	-	-	-	-	-
Oscillatoria nigro-viridis PCC 7112	GCA_000317475.1	-	-	-	-	-	-	-	-
Crinalium epipsammum PCC 9333	GCA_000317495.1	-	-	-	-	-	-	-	-
Microcoleus sp. PCC 7113	GCA_000317515.1	-	-	-	-	-	-	-	-
Cylindrospermum stagnale PCC 7417	GCA_000317535.1	-	-	+	-	+	+	-	-
Stanieria cyanosphaera PCC 7437	GCA_000317575.1	-	-	-	-	-	-	-	-
Dactylococcopsis salina PCC 8305	GCA_000317615.1	-	-	-	-	-	-	-	-
unclassified Halothece	GCA_000317635.1	-	-	-	-	-	-	-	-
Cyanobacterium stanieri PCC 7202	GCA_000317655.1	-	-	-	-	-	-	-	-
Cyanobacterium aponinum PCC 10605	GCA_000317675.1	-	-	-	-	-	-	-	-
Calothrix sp. PCC 7103	GCA_000331305.1	-	-	-	-	-	-	-	-
Xenococcus sp. PCC 7305	GCA_000332055.1	-	-	-	-	-	-	-	-
Synechocystis sp. PCC 7509	GCA_000332075.2	-	-	-	-	-	-	-	-
Leptolyngbya sp. PCC 6406	GCA_000332095.2	-	-	-	-	-	-	-	-
Anabaena sp. PCC 7108	GCA_000332135.1	-	-	-	-	-	-	-	-
Kamptonema sp. PCC 6506	GCA_000332155.1	-	-	+	-	-	+	-	-
Pseudanabaena sp. PCC 6802	GCA_000332175.1	-	-	-	-	-	-	-	-
Pleurocapsa sp. PCC 7319	GCA_000332195.1	-	+	+	-	-	-	+	-
Pseudanabaena biceps PCC 7429	GCA_000332215.1	-	-	-	+	-	-	-	-
Geminocystis herdmanii PCC 6308	GCA_000332235.1	-	-	-	-	-	-	-	-
cyanobacterium PCC 7702	GCA_000332255.1	-	-	-	-	-	-	-	-
Synechococcus sp. PCC 7336	GCA_000332275.1	-	-	-	-	-	-	-	-
Fortiea contorta PCC 7126	GCA_000332295.1	-	-	-	-	-	-	-	-
Oscillatoria sp. PCC 10802	GCA_000332335.1	-	-	-	-	-	-	-	-
Baaleninema simplex PCC 7105	GCA_000332355.1	-	-	-	+	-	-	-	-
Microcystis aeruginosa DIANCHI905	GCA_000332585.1	+	-	-	-	-	-	-	-
Scytonema hofmannii PCC 7110	GCA_000346485.2	-	-	-	-	-	-	+	-
Richelia intracellularis HH01	GCA_000350105.1	-	-	-	-	-	-	-	-
Richelia intracellularis HM01	GCA_000350125.1	-	-	-	-	-	-	-	-
filamentous cyanobacterium ESFC-1	GCA_000380225.1	-	-	-	-	-	-	-	-
Microcystis aeruginosa SPC777	GCA_000412595.1	+	-	-	-	-	-	-	-
Dolichospermum circinale AWQC131C	GCA_000426905.1	-	-	-	-	-	-	-	-
Dolichospermum circinale AWQC310F	GCA_000426925.1	-	-	-	-	-	-	-	-
Fischerella sp. PCC 9431	GCA_000447295.1	-	-	-	-	-	-	-	-
Planktothrix agardhii NIVA-CYA 15	GCA_000464665.1	+	-	-	-	-	-	-	-
Planktothrix agardhii NIVA-CYA 34	GCA_000464725.1	+	-	-	-	-	-	-	-
Planktothrix rubescens NIVA-CYA 407	GCA_000464785.1	+	-	-	-	-	-	-	-
Planktothrix prolifica NIVA-CYA 540	GCA_000464805.1	+	-	-	-	-	-	-	-
Planktothrix agardhii NIVA-CYA 56/3	GCA_000464825.1	+	-	-	-	-	-	-	-
Planktothrix prolifica NIVA-CYA 98	GCA_000464845.1	+	-	-	-	-	-	-	-
Rubidibacter lacunae KORDI 51-2	GCA_000473895.1	-	-	-	-	-	-	-	-
Lyngbya aestuarii BL J	GCA_000478195.2	-	+	-	-	-	-	-	-
Synechocystis sp. PCC 6714	GCA_000478825.2	-	-	-	-	-	-	-	-
Leptolyngbya sp. Heron Island J	GCA_000482245.1	-	-	-	-	-	-	-	-
Gloeobacter kilaueensis JS1	GCA_000484535.1	-	-	-	-	-	-	-	-
Synechococcus sp. NKBG15041c	GCA_000485815.1	-	-	-	-	-	-	-	-
Thermosynechococcus sp. NK55a	GCA_000505665.1	-	-	-	-	-	-	-	-
Synechococcus sp. CC9616	GCA_000515235.1	-	-	-	-	-	-	-	-
Aphanizomenon flos-aquae NIES-81	GCA_000521175.1	-	-	-	-	-	-	-	-
Scytonema hofmannii FACHB-248	GCA_000582685.1	-	-	-	-	-	-	-	-
Candidatus Synechococcus spongiarum SH4	GCA_000586015.1	-	-	-	-	-	-	-	-
Microcystis aeruginosa PCC 7005	GCA_000599945.1	-	-	+	-	-	-	-	-
Richelia intracellularis	GCA_000613065.1	-	-	-	-	-	-	-	-
Cyanobium sp. CACIAM 14	GCA_000708525.1	-	-	-	-	-	-	-	-
Planktothrix agardhii NIVA-CYA 126/8	GCA_000710505.1	+	-	-	-	-	-	-	-
Synechococcus sp. NKBG042902	GCA_000715475.1	-	-	-	-	-	-	-	-
Leptolyngbya sp. JSC-1	GCA_000733415.1	-	-	-	+	-	-	-	-
Calothrix sp. 336/3	GCA_000734895.2	-	-	-	-	-	-	-	-
Synechococcus sp. KORDI-100	GCA_000737535.1	-	-	-	-	-	-	-	-
Synechococcus sp. KORDI-49	GCA_000737575.1	-	-	-	-	-	-	-	-
Synechococcus sp. KORDI-52	GCA_000737595.1	-	-	-	-	-	-	-	-
Candidatus Atelocyanobacterium thalassa isolate SIO64986	GCA_000737945.1	-	-	-	-	-	-	-	-
Myxosarcina sp. GI1	GCA_000756305.1	-	-	-	+	-	-	-	-
Prochlorococcus sp. MIT 0604	GCA_000757845.1	-	-	-	-	-	-	-	-
Prochlorococcus sp. MIT 0801	GCA_000757865.1	-	-	-	-	-	-	-	-
Prochlorococcus marinus str. EQPAC1	GCA_000759875.1	-	-	-	-	-	-	-	-
Prochlorococcus marinus str. GP2	GCA_000759885.1	-	-	-	-	-	-	-	-
Prochlorococcus marinus str. MIT 9116	GCA_000759935.1	-	-	-	-	-	-	-	-
Prochlorococcus marinus str. MIT 9201	GCA_000759955.1	-	-	-	-	-	-	-	-
Prochlorococcus marinus str. MIT 9302	GCA_000759975.1	-	-	-	-	-	-	-	-
Prochlorococcus marinus str. MIT 9312	GCA_000760015.1	-	-	-	-	-	-	-	-
Prochlorococcus marinus str. MIT 9314	GCA_000760035.1	-	-	-	-	-	-	-	-
Prochlorococcus marinus str. MIT 9321	GCA_000760095.1	-	-	-	-	-	-	-	-
Prochlorococcus marinus str. SB	GCA_000760115.1	-	-	-	-	-	-	-	-
Prochlorococcus sp. MIT 0601	GCA_000760175.1	-	-	-	-	-	-	-	-
Prochlorococcus sp. MIT 0603	GCA_000760215.1	-	-	-	-	-	-	-	-
Prochlorococcus marinus str. PAC1	GCA_000760235.1	-	-	-	-	-	-	-	-
Prochlorococcus sp. MIT 0702	GCA_000760315.1	-	-	-	-	-	-	-	-
Prochlorococcus marinus str. SS2	GCA_000760375.1	-	-	-	-	-	-	-	-
Tolypothrix bouteillei VB521301	GCA_000760695.4	-	-	-	-	-	-	-	-
Leptolyngbya sp. KIOST-1	GCA_000763385.1	-	-	-	-	-	-	-	-
Neosynechococcus sphagnicola sy1	GCA_000775285.1	-	-	-	-	-	-	-	-
Microcystis aeruginosa NIES-44	GCA_000787675.1	-	-	-	-	-	-	-	-
Aphanizomenon flos-aquae 2012/KM1/D3	GCA_000789435.1	-	-	-	-	-	-	-	-
Synechococcus elongatus PCC 6301	GCA_000817325.1	-	-	-	-	-	-	-	-
Hassallia byssoidea VB512170	GCA_000817785.2	-	+	-	-	-	-	-	-
Tolypothrix campylonemoides VB511288	GCA_000828075.3	-	-	-	-	-	-	-	-
cyanobacterium endosymbiont of Epithemia turgida	GCA_000829235.1	-	-	-	-	-	-	-	-
Aliterella atlantica CENA595	GCA_000952155.1	-	-	-	-	-	-	-	-
Trichodesmium erythraeum 21-75	GCA_000963755.2	-	+	-	-	-	-	-	-
Limnoraphis robusta CS-951	GCA_000972705.2	-	+	-	-	-	-	-	-
Limnospira indica PCC 8005	GCA_000973065.1	-	-	-	-	-	-	-	-
Trichodesmium thiebautii H9-4	GCA_000987385.1	-	-	-	-	-	-	-	-
Candidatus Synechococcus spongiarum 142	GCA_001007625.1	-	-	-	-	-	-	-	-
Crocosphaera watsonii WH 0402	GCA_001039635.1	-	-	-	-	+	-	-	-
Synechococcus sp. WH 8020	GCA_001040845.1	-	-	-	-	-	-	-	-
Crocosphaera watsonii WH 0005	GCA_001050835.1	-	-	-	-	-	-	-	-
Prochlorococcus marinus	GCA_001180245.1	-	-	-	-	-	-	-	-
Microcystis panniformis FACHB-1757	GCA_001264245.1	+	-	-	-	-	-	-	-
Hapalosiphon sp. MRB220	GCA_001275395.1	-	-	-	-	-	-	-	-
Planktothricoides sp. SR001	GCA_001276715.1	-	-	-	-	-	-	-	-
Anabaena sp. WA102	GCA_001277295.1	-	-	-	-	-	+	-	-
Nostoc piscinale CENA21	GCA_001298445.1	-	-	-	-	-	-	-	-
Phormidesmis priestleyi Ana	GCA_001314865.1	-	-	-	-	-	-	-	-
Phormidium sp. OSCR	GCA_001314905.1	-	-	-	-	-	-	-	-
Pseudanabaena sp. 'Roaring Creek'	GCA_001402795.1	-	-	-	+	-	-	-	-
Cylindrospermopsis sp. CR12	GCA_001432185.1	-	-	+	-	-	-	-	-
cyanobacterium BACL30 MAG-120619-bin27	GCA_001438415.1	-	-	-	-	-	-	-	-
Mastigocoleus testarum BC008	GCA_001456025.1	-	-	-	-	+	-	-	-
Leptolyngbya sp. NIES-2104	GCA_001485215.1	-	-	-	-	-	-	-	-
Synechococcus sp. PCC 73109	GCA_001521855.1	-	-	-	-	-	-	-	-
Geminocystis sp. NIES-3708	GCA_001548095.1	-	-	-	-	-	-	-	-
Geminocystis sp. NIES-3709	GCA_001548115.1	-	-	-	-	-	-	-	-
Nostoc sp. NIES-3756	GCA_001548375.1	-	-	-	-	-	-	-	-
Leptolyngbya sp. NIES-3755	GCA_001548435.1	-	-	-	-	+	-	-	-
Microcystis aeruginosa NIES-88	GCA_001578075.1	-	-	-	-	-	-	-	-
Cylindrospermopsis raciborskii CYLP	GCA_001586755.1	-	-	-	-	-	-	-	-
Sphaerospermopsis aphanizomenoides BCCUSP55	GCA_001586785.2	-	-	-	-	-	-	-	-
Anabaena sp. 4-3	GCA_001597745.1	-	-	-	-	-	-	-	-
Nodularia spumigena CENA596	GCA_001623485.1	-	-	+	-	-	-	-	+
Prochlorococcus sp. REDSEA-S23_B1	GCA_001627435.1	-	-	-	-	-	-	-	-
Prochlorococcus sp. REDSEA-S22_B1	GCA_001627445.1	-	-	-	-	-	-	-	-
Prochlorococcus sp. REDSEA-S28_B1	GCA_001627475.1	-	-	-	-	-	-	-	-
Prochlorococcus sp. REDSEA-S17_B1	GCA_001627525.1	-	-	-	-	-	-	-	-
Synechococcus sp. REDSEA-S01_B1	GCA_001628295.1	-	-	-	-	-	-	-	-
Synechococcus sp. REDSEA-S02_B4	GCA_001628325.1	-	-	-	-	-	-	-	-
Prochlorococcus sp. MIT 1303	GCA_001631965.1	-	-	-	-	-	-	-	-
Prochlorococcus sp. MIT 1306	GCA_001631985.1	-	-	-	-	-	-	-	-
Prochlorococcus marinus str. MIT 1312	GCA_001632005.1	-	-	-	-	-	-	-	-
Prochlorococcus marinus str. MIT 1323	GCA_001632025.1	-	-	-	-	-	-	-	-
Prochlorococcus marinus str. MIT 1318	GCA_001632045.1	-	-	-	-	-	-	-	-
Prochlorococcus marinus str. MIT 1313	GCA_001632065.1	-	-	-	-	-	-	-	-
Prochlorococcus marinus str. MIT 1320	GCA_001632075.1	-	-	-	-	-	-	-	-
Synechococcus sp. MIT S9509	GCA_001632105.1	-	-	-	-	-	-	-	-
Prochlorococcus marinus str. MIT 1327	GCA_001632125.1	-	-	-	-	-	-	-	-
Prochlorococcus marinus str. MIT 1342	GCA_001632145.1	-	-	-	-	-	-	-	-
Synechococcus sp. MIT S9508	GCA_001632165.1	-	-	-	-	-	-	-	-
Phormidesmis priestleyi BC1401	GCA_001650195.1	-	-	-	-	-	-	-	-
Geitlerinema sp. BBD	GCA_001657325.1	-	-	-	+	-	-	-	-
Anabaena sp. CRKS33	GCA_001672075.1	-	-	-	-	-	-	-	-
Anabaena sp. AL93	GCA_001672085.1	-	-	-	-	-	+	-	-
Aphanizomenon flos-aquae MDT14a	GCA_001672095.1	-	-	-	-	-	-	-	-
Aphanizomenon flos-aquae WA102	GCA_001672105.1	-	-	-	-	-	-	-	-
Anabaena sp. WA113	GCA_001672155.1	-	-	-	-	-	-	-	-
Aphanizomenon flos-aquae LD13	GCA_001672165.1	-	-	-	-	-	-	-	-
Anabaena sp. MDT14b	GCA_001672195.1	-	-	-	-	-	-	-	-
Anabaena sp. LE011-02	GCA_001672225.1	-	-	-	-	-	-	-	-
Anabaena sp. AL09	GCA_001672255.1	-	-	-	-	-	-	-	-
Synechococcus sp. PCC 7003	GCA_001693255.1	-	-	-	-	-	-	-	-
Synechococcus sp. PCC 7117	GCA_001693275.1	-	-	-	-	-	-	-	-
Synechococcus sp. PCC 8807	GCA_001693295.1	-	-	-	-	-	-	-	-
Oscillatoriales cyanobacterium USR001	GCA_001698425.1	-	-	-	-	-	-	-	-
Nostoc sp. MBR 210	GCA_001698435.1	-	-	-	-	-	-	-	-
Microcystis aeruginosa NIES-2549	GCA_001704955.2	-	-	-	-	-	-	-	-
Microcystis aeruginosa CACIAM 03	GCA_001706385.1	+	-	-	-	-	-	-	-
Nostoc sp. KVJ20	GCA_001712795.1	-	-	-	-	-	-	-	-
Microcystis aeruginosa NIES-98	GCA_001725075.1	-	-	-	-	-	-	-	-
Desertifilum sp. FACHB-866	GCA_001746915.1	-	-	-	-	-	-	-	-
Cyanobacterium sp. IPPAS B-1200	GCA_001747005.1	-	-	-	-	-	-	-	-
Moorea producens PAL-8-15-08-1	GCA_001767235.1	-	+	+	+	+	+	-	-
Moorea producens JHB	GCA_001854205.2	-	+	-	+	+	-	-	-
Trichormus sp. NMC-1	GCA_001858025.1	-	-	-	-	-	-	-	-
Cylindrospermopsis raciborskii MVCC14	GCA_001858125.1	-	-	-	-	-	-	-	-
Gloeomargarita lithophora Alchichica-D10	GCA_001870225.1	-	-	-	-	-	-	-	-
Geitlerinema sp. PCC 9228	GCA_001870905.1	-	-	-	-	-	-	-	-
Oscillatoriales cyanobacterium CG2_30_40_61	GCA_001873365.1	-	-	-	-	-	-	-	-
Oscillatoriales cyanobacterium CG2_30_44_21	GCA_001873375.1	-	-	-	-	-	-	-	-
Synechococcus sp. SynAce01	GCA_001885215.1	-	-	-	-	-	-	-	-
Microcystis aeruginosa PCC 9808	GCA_001885655.1	+	-	-	-	-	-	-	-
Roseofilum reptotaenium AO1-A	GCA_001890975.1	-	-	-	-	-	-	-	-
Microcystis aeruginosa CHAOHU 1326	GCA_001895325.1	+	-	-	-	-	-	-	-
Limnothrix rosea IAM M-220	GCA_001904615.1	-	-	-	-	-	-	-	-
Hydrococcus rivularis NIES-593	GCA_001904635.1	-	-	+	+	-	-	-	-
Fischerella sp. NIES-3754	GCA_001904645.1	-	-	-	-	-	-	+	-
Chroogloeocystis siderophila 5.2 s.c.1	GCA_001904655.1	-	-	-	-	-	-	-	-
Nostoc calcicola FACHB-389	GCA_001904715.1	-	+	-	+	-	-	-	-
Phormidium ambiguum IAM M-71	GCA_001904725.1	-	-	-	-	-	-	-	-
Calothrix sp. HK-06	GCA_001904745.1	-	-	-	-	-	-	-	-
Phormidium tenue NIES-30	GCA_001904775.1	-	-	-	-	-	-	-	-
Limnothrix sp. CACIAM 69d	GCA_001913845.2	-	-	-	-	-	-	-	-
Leptolyngbya sp. 'hensonii'	GCA_001939115.1	-	-	-	-	-	-	-	-
Moorea producens 3L	GCA_001942475.1	+	+	-	-	-	-	+	-
Moorea bouillonii PNG	GCA_001942495.1	-	+	-	+	+	-	-	-
Prochlorococcus sp. RS01	GCA_001989435.1	-	-	-	-	-	-	-	-
Prochlorococcus sp. RS04	GCA_001989455.1	-	-	-	-	-	-	-	-
Synechococcus lacustris str. Tous	GCA_002006815.1	-	-	-	-	-	-	-	-
Candidatus Synechococcus spongiarum LMB bulk10D	GCA_002017915.1	-	-	-	-	-	-	-	-
Candidatus Synechococcus spongiarum LMB bulk10E	GCA_002017955.1	-	-	-	-	-	-	-	-
Candidatus Synechococcus spongiarum LMB bulk15N	GCA_002018015.1	-	-	-	-	-	-	-	-
Microcystis aeruginosa KW	GCA_002025445.1	+	-	-	-	-	-	-	-
Prochlorococcus sp. HOT208_60m_813I02	GCA_002025865.1	-	-	-	-	-	-	-	-
Prochlorococcus sp. HOT208_60m_810P02	GCA_002025905.1	-	-	-	-	-	-	-	-
Prochlorococcus sp. HOT208_60m_813O14	GCA_002025945.1	-	-	-	-	-	-	-	-
Prochlorococcus sp. HOT208_60m_808A10	GCA_002025965.1	-	-	-	-	-	-	-	-
Prochlorococcus sp. HOT208_60m_813B04	GCA_002025975.1	-	-	-	-	-	-	-	-
Prochlorococcus sp. HOT208_60m_808M21	GCA_002026005.1	-	-	-	-	-	-	-	-
Prochlorococcus sp. HOT208_60m_805A16	GCA_002026045.1	-	-	-	-	-	-	-	-
Prochlorococcus sp. HOT212_60m_824O11	GCA_002026085.1	-	-	-	-	-	-	-	-
Prochlorococcus sp. HOT208_60m_813O04	GCA_002026095.1	-	-	-	-	-	-	-	-
Prochlorococcus sp. HOT212_60m_824C06	GCA_002026105.1	-	-	-	-	-	-	-	-
Prochlorococcus sp. HOT208_60m_813L03	GCA_002026145.1	-	-	-	-	-	-	-	-
Prochlorococcus sp. HOT208_60m_813G15	GCA_002026165.1	-	-	-	-	-	-	-	-
Prochlorococcus sp. HOT212_60m_824E10	GCA_002026185.1	-	-	-	-	-	-	-	-
Prochlorococcus sp. HOT208_60m_810B23	GCA_002026205.1	-	-	-	-	-	-	-	-
Prochlorococcus sp. HOT212_60m_823D04	GCA_002026245.1	-	-	-	-	-	-	-	-
Cylindrospermopsis raciborskii CENA302	GCA_002027345.1	-	-	-	-	-	-	-	-
Halomicronema hongdechloris C2206	GCA_002075285.3	-	-	-	-	-	-	-	-
Nostoc sp. FACHB-142	GCA_002095975.1	+	-	-	-	-	-	-	-
unicellular cyanobacterium SU2	GCA_002110465.1	-	-	-	-	-	-	-	-
Cylindrospermopsis raciborskii CENA303	GCA_002114155.1	-	-	-	-	-	-	-	-
Alkalinema sp. CACIAM 70d	GCA_002148405.1	-	-	-	-	-	-	-	-
Synechococcus sp. Lanier	GCA_002151525.1	-	-	-	-	-	-	-	-
Nostoc sp. T09	GCA_002154695.1	-	-	-	-	-	-	-	-
Nostoc sp. 106C	GCA_002154725.1	+	-	-	-	-	-	-	-
Nostoc sp. RF31YmG	GCA_002155185.1	+	-	-	-	-	-	-	-
Prochlorococcus sp. HOT_208_60	GCA_002156565.1	-	-	-	-	-	-	-	-
Nostocales cyanobacterium HT-58-2	GCA_002163975.1	-	-	-	-	-	+	-	-
Synechococcus sp. TMED20	GCA_002167425.2	-	-	-	-	-	-	-	-
Synechococcus sp. TMED19	GCA_002168155.1	-	-	-	-	-	-	-	-
Prochlorococcus sp. TMED223	GCA_002169575.2	-	-	-	-	-	-	-	-
Synechococcus sp. TMED205	GCA_002170705.1	-	-	-	-	-	-	-	-
Cyanobacteria bacterium TMED177	GCA_002170825.1	-	-	-	-	-	-	-	-
Synechococcus sp. TMED155	GCA_002171075.2	-	-	-	-	-	-	-	-
Synechococcus sp. TMED185	GCA_002172045.1	-	-	-	-	-	-	-	-
Synechococcus sp. TMED169	GCA_002172175.1	-	-	-	-	-	-	-	-
unicellular cyanobacterium SU3	GCA_002172675.1	-	+	-	-	-	-	-	-
Synechococcus sp. TMED90	GCA_002172935.1	-	-	-	-	-	-	-	-
cyanobacterium TDX16	GCA_002213405.1	-	-	-	-	-	-	-	-
Leptolyngbya ohadii IS1	GCA_002215035.1	-	-	-	-	-	-	-	-
Nodularia sp. NIES-3585	GCA_002218065.1	+	-	-	-	-	-	-	-
Tolypothrix sp. NIES-4075	GCA_002218085.1	-	-	-	-	-	-	-	-
Nostoc sp. 'Peltigera membranacea cyanobiont' 213	GCA_002245975.1	+	-	-	-	-	-	-	-
Nostoc sp. 'Peltigera membranacea cyanobiont' 232	GCA_002245985.1	+	-	-	-	-	-	-	-
Nostoc sp. 'Peltigera membranacea cyanobiont' 210A	GCA_002246015.1	-	-	-	-	-	-	-	-
Pseudanabaena sp. SR411	GCA_002251945.1	-	-	-	+	-	-	-	-
Microcystis sp. LSC13-02	GCA_002282935.1	+	-	-	-	-	-	-	-
Microcystis aeruginosa LE3	GCA_002282945.1	+	-	-	-	-	-	-	-
Leptolyngbya sp. BC1307	GCA_002286735.1	-	-	-	-	-	-	-	-
Geitlerinema sp. FC II	GCA_002286845.1	-	-	-	+	-	-	-	-
Calothrix elsteri CCALA 953	GCA_002289455.1	-	-	-	-	-	-	-	-
Cyanobacteria bacterium UBA999	GCA_002291895.1	-	-	-	-	-	-	-	-
Cyanobacteria bacterium UBA947	GCA_002293275.1	-	-	-	-	-	-	-	-
Cyanobacteria bacterium UBA791	GCA_002297005.1	-	-	-	-	-	-	-	-
Prochlorococcus sp. UBA1269	GCA_002308455.1	-	-	-	-	-	-	-	-
Prochlorococcus sp. UBA1273	GCA_002308835.1	-	-	-	-	-	-	-	-
Cyanobacteria bacterium UBA1221	GCA_002309425.1	-	-	-	-	-	-	-	-
Cyanobacteria bacterium UBA1186	GCA_002309875.1	-	-	-	-	-	-	-	-
Cylindrospermopsis raciborskii CYRF	GCA_002321945.1	-	-	-	-	-	-	-	-
Cyanobacteria bacterium UBA1583	GCA_002322275.1	-	-	+	+	-	-	-	-
Prochlorococcus sp. UBA1528	GCA_002323815.1	-	-	-	-	-	-	-	-
Pseudanabaena sp. UBA1465	GCA_002325645.1	-	-	-	-	-	-	-	-
Cyanobacteria bacterium UBA2566	GCA_002340255.1	-	-	-	-	-	-	-	-
Cyanobacteria bacterium UBA2320	GCA_002345125.1	-	-	-	-	-	-	-	-
Cyanobacteria bacterium UBA2892	GCA_002349665.1	-	-	-	-	-	-	-	-
Cyanobacteria bacterium UBA2883	GCA_002349845.1	-	-	-	-	-	-	-	-
Cyanobacteria bacterium UBA2877	GCA_002350285.1	-	-	-	-	-	-	-	-
Cyanobacteria bacterium UBA2855	GCA_002350725.1	-	-	-	-	-	-	-	-
Cyanobacteria bacterium UBA2813	GCA_002351645.1	-	-	-	-	-	-	-	-
Cyanobacteria bacterium UBA2819	GCA_002352745.1	-	-	-	-	-	-	-	-
Stanieria sp. NIES-3757	GCA_002355455.1	-	-	-	-	-	-	-	-
Synechococcus sp. NIES-970	GCA_002356215.1	-	-	-	-	-	-	-	-
Richelia sp. UBA3308	GCA_002361335.1	-	-	-	-	-	-	-	-
Cyanobacteria bacterium UBA3301	GCA_002361485.1	-	-	-	-	-	-	-	-
Anabaena cylindrica PCC 7122	GCA_002367955.1	-	-	-	-	-	-	-	-
Anabaenopsis circularis NIES-21	GCA_002367975.1	-	-	-	-	-	-	-	-
Calothrix brevissima NIES-22	GCA_002367995.1	-	-	-	+	-	-	-	-
Nostoc linckia NIES-25	GCA_002368035.1	-	-	-	-	-	-	-	-
Sphaerospermopsis kisseleviana NIES-73	GCA_002368075.1	-	-	-	-	-	-	-	-
Calothrix parasitica NIES-267	GCA_002368095.1	-	-	-	-	-	-	-	-
Dolichospermum compactum NIES-806	GCA_002368115.1	-	-	-	-	-	-	-	-
Calothrix sp. NIES-2098	GCA_002368175.1	-	-	-	-	-	-	-	-
Calothrix sp. NIES-2100	GCA_002368195.1	-	-	-	-	-	-	-	-
Nostoc sp. NIES-2111	GCA_002368215.1	-	-	-	-	-	-	-	-
Scytonema sp. HK-05	GCA_002368235.1	-	-	-	-	-	-	-	-
Leptolyngbya boryana NIES-2135	GCA_002368255.1	-	-	-	-	-	-	-	-
Aulosira sp. FACHB-113	GCA_002368295.1	-	-	-	-	-	-	-	-
Fischerella sp. NIES-4106	GCA_002368315.1	+	-	-	-	+	-	-	-
Nostoc sp. NIES-4103	GCA_002368335.1	+	-	-	-	+	-	-	-
Chondrocystis sp. NIES-4102	GCA_002368355.1	-	-	-	-	-	-	-	-
Calothrix sp. NIES-3974	GCA_002368395.1	-	-	-	-	-	-	-	-
Scytonema sp. NIES-4073	GCA_002368435.1	-	-	-	-	-	-	-	-
Calothrix sp. NIES-4071	GCA_002368455.1	-	-	-	-	-	-	-	-
Prochlorococcus sp. UBA3467	GCA_002378185.1	-	-	-	-	-	-	-	-
Prochlorococcus sp. UBA3999	GCA_002384845.1	-	-	-	-	-	-	-	-
Richelia sp. UBA3958	GCA_002385315.1	-	-	-	-	-	-	-	-
Richelia sp. UBA3957	GCA_002385345.1	-	-	-	-	-	-	-	-
Cyanobacteria bacterium UBA5018	GCA_002396505.1	-	-	-	-	-	-	-	-
Cyanobacteria bacterium UBA4641	GCA_002405805.1	-	-	-	-	-	-	-	-
Cyanobacteria bacterium UBA6050	GCA_002429095.1	-	-	-	-	-	-	-	-
Cyanobacteria bacterium UBA6047	GCA_002429135.1	-	+	-	-	-	-	-	-
Cyanobacteria bacterium UBA6446	GCA_002438405.1	-	-	-	-	-	-	-	-
Cyanobacteria bacterium UBA6393	GCA_002439905.1	-	-	-	-	-	-	-	-
Cyanobacteria bacterium UBA6984	GCA_002450015.1	-	-	-	-	-	-	-	-
Cyanobacteria bacterium UBA7275	GCA_002472355.1	-	-	-	-	-	-	-	-
Cyanobacteria bacterium UBA7562	GCA_002477995.1	-	-	-	-	-	-	-	-
Prochlorococcus sp. UBA7448	GCA_002478645.1	-	-	-	-	-	-	-	-
Cyanobacteria bacterium UBA7778	GCA_002481055.1	-	-	-	-	-	-	-	-
Cyanobacteria bacterium UBA7768	GCA_002481225.1	-	-	-	-	-	-	-	-
Cyanobacteria bacterium UBA7753	GCA_002481545.1	-	-	-	-	-	-	-	-
Cyanobacteria bacterium UBA7733	GCA_002481925.1	-	-	-	-	-	-	-	-
Cyanobacteria bacterium UBA7694	GCA_002482705.1	-	-	-	-	-	-	-	-
Prochlorococcus sp. UBA7854	GCA_002500205.1	-	-	-	-	-	-	-	-
Nostoc linckia z1	GCA_002608385.1	-	+	-	-	-	-	-	-
Nostoc sp. 'Peltigera malacea cyanobiont' DB3992	GCA_002631755.1	-	+	-	-	-	-	-	-
Synechococcus sp. CPC35	GCA_002684175.1	-	-	-	-	-	-	-	-
Cyanobium sp. ARS6	GCA_002687115.1	-	-	-	-	-	-	-	-
Synechococcus sp. ARS1019	GCA_002690325.1	-	-	-	-	-	-	-	-
Synechococcus sp. MED650	GCA_002691345.1	-	-	-	-	-	-	-	-
Cyanobium sp. MED195	GCA_002691945.1	-	-	-	-	-	-	-	-
Prochlorococcus sp. MED105	GCA_002692385.1	-	-	-	-	-	-	-	-
Synechococcus sp. EAC657	GCA_002693285.1	-	-	-	-	-	-	-	-
Synechococcus sp. NAT40	GCA_002698505.1	-	-	-	-	-	-	-	-
Synechococcus sp. MED850	GCA_002700765.1	-	-	-	-	-	-	-	-
Cyanobium sp. MED843	GCA_002700895.1	-	-	-	-	-	-	-	-
Cyanobium sp. NAT70	GCA_002701375.1	-	-	-	-	-	-	-	-
Synechococcus sp. SAT82	GCA_002706715.1	-	-	-	-	-	-	-	-
Cyanobium sp. SAT1300	GCA_002714405.1	-	-	-	-	-	-	-	-
Prochlorococcus sp. SP3034	GCA_002720205.1	-	-	-	-	-	-	-	-
Synechococcus sp. BDU 130192	GCA_002721235.1	-	-	-	-	-	-	-	-
Synechococcus sp. RS344	GCA_002724845.1	-	-	-	-	-	-	-	-
Cyanobium sp. RS427	GCA_002728955.1	-	-	-	-	-	-	-	-
Synechococcus sp. NP17	GCA_002729835.1	-	-	-	-	-	-	-	-
Cyanobacterium aponinum IPPAS B-1201	GCA_002736005.1	-	-	-	-	-	-	-	-
Limnothrix sp. PR1529	GCA_002742025.1	-	-	-	-	-	-	-	-
Chroococcales cyanobacterium IPPAS B-1203	GCA_002749975.1	+	-	-	-	-	-	-	-
Synechococcus lividus PCC 6715	GCA_002754935.1	-	-	-	-	-	-	-	-
Synechococcus sp. 63AY4M2	GCA_002760475.1	-	-	-	-	-	-	-	-
Elainella saxicola E1	GCA_002796835.1	-	-	-	-	-	-	-	-
Prochlorococcus marinus str. XMU1401	GCA_002812945.1	-	-	-	-	-	-	-	-
Cyanobacterium sp. HL-69	GCA_002813895.1	-	-	-	-	-	-	-	-
Cyanobacteria bacterium M5B4	GCA_002861535.1	-	-	-	-	-	-	-	-
cyanobacterium Cyano2	GCA_002862605.1	-	-	-	-	-	-	-	-
cyanobacterium Cyano1	GCA_002863105.1	-	-	-	-	-	-	-	-
Fischerella thermalis WC246	GCA_002870185.1	-	-	-	-	-	-	+	-
Fischerella thermalis WC213	GCA_002870255.1	-	-	-	-	-	-	-	-
Fischerella thermalis WC344	GCA_002870445.1	-	-	-	-	-	-	-	-
Fischerella thermalis CCMEE 5268	GCA_002870565.1	-	-	-	-	-	-	+	-
Fischerella thermalis CCMEE 5319	GCA_002870605.1	-	-	-	-	-	-	-	-
Fischerella thermalis CCMEE 5198	GCA_002870635.1	-	-	-	-	-	-	-	-
Fischerella thermalis CCMEE 5318	GCA_002870675.1	-	-	-	-	+	-	-	-
Fischerella thermalis BR2B	GCA_002870705.1	-	-	-	-	-	-	-	-
Fischerella thermalis CCMEE 5205	GCA_002870745.1	-	-	-	-	-	-	-	-
Fischerella thermalis CCMEE 5208	GCA_002870755.1	-	-	-	-	-	-	-	-
Cylindrospermopsis raciborskii C07	GCA_002893125.1	-	-	+	-	-	-	-	-
Cylindrospermopsis raciborskii S06	GCA_002893265.1	-	-	+	-	-	-	-	-
Cylindrospermopsis raciborskii S01	GCA_002893285.1	-	-	+	-	-	-	-	-
Nostoc sp. CENA543	GCA_002896875.1	-	-	-	-	-	-	-	+
Nostoc cycadae WK-1	GCA_002897135.1	-	-	-	-	-	-	-	-
Microcystis aeruginosa NIES-298	GCA_002897275.1	-	-	-	-	-	-	-	-
unclassified Euhalothece	GCA_002900215.1	-	-	-	-	-	-	-	-
Pseudanabaena sp. BC1403	GCA_002914585.1	-	-	-	+	-	-	+	-
Microcystis aeruginosa FACHB-928	GCA_002933835.1	-	-	-	-	-	-	-	-
Cuspidothrix issatschenkoi CHARLIE-1	GCA_002934005.1	-	-	-	-	-	+	-	-
Chroococcidiopsis sp. TS-821	GCA_002939305.1	+	-	-	-	-	-	-	-
Nostoc sp. 'Peltigera membranacea cyanobiont' N6	GCA_002949735.1	-	-	-	-	-	-	-	-
Nostoc sp. 'Lobaria pulmonaria (5183) cyanobiont'	GCA_002949795.1	-	-	-	-	-	-	-	-
Fischerella thermalis WC213	GCA_002870255.1	-	-	-	-	-	-	-	-
Gloeocapsopsis dulcis AAB1 = 1H9	GCA_002964865.1	-	-	-	-	-	-	-	-
filamentous cyanobacterium CCP2	GCA_003003615.1	-	-	-	-	-	-	-	-
filamentous cyanobacterium Phorm 46	GCA_003003715.1	-	-	-	-	-	-	-	-
filamentous cyanobacterium Phorm 6	GCA_003003725.1	-	-	-	-	+	-	-	-
Merismopedia glauca CCAP 1448/3	GCA_003003775.1	-	+	-	-	-	-	-	-
Chroococcidiopsis cubana CCALA 043	GCA_003003835.1	-	-	-	-	-	-	-	-
Chlorogloea sp. CCALA 695	GCA_003003885.1	-	-	-	-	-	-	-	-
filamentous cyanobacterium CCP1	GCA_003003915.1	-	-	-	-	-	-	-	-
Pleurocapsa sp. CCALA 161	GCA_003003995.1	+	-	-	-	-	-	-	-
Synechococcus lacustris	GCA_003011125.1	-	-	-	-	-	-	-	-
Cyanothece sp. BG0011	GCA_003013815.1	-	+	-	-	-	-	-	-
Chroococcidiopsis sp. CCALA 051	GCA_003015105.1	-	-	-	-	-	-	-	-
Synechocystis sp. PCC 6803	GCA_003015225.1	-	-	-	-	-	-	-	-
filamentous cyanobacterium CCP4	GCA_003018975.1	-	-	-	-	-	-	-	-
Microcystis sp. MC19	GCA_003019735.1	-	-	-	-	-	-	-	+
Cyanobacteria bacterium SW_9_47_5	GCA_003021375.1	-	-	-	-	-	-	-	-
Cyanobacteria bacterium SW_5_48_44	GCA_003021405.1	-	-	-	-	-	-	-	-
Cyanobacteria bacterium SW_12_48_29	GCA_003021425.1	-	-	-	-	-	-	-	-
Cyanobacteria bacterium SW_11_48_12	GCA_003021435.1	-	-	-	-	-	-	-	-
Cyanobacteria bacterium QS_9_48_30	GCA_003021465.1	-	-	-	-	-	-	-	-
Cyanobacteria bacterium QS_6_48_18	GCA_003021485.1	-	-	-	-	-	-	-	-
Cyanobacteria bacterium QS_4_48_99	GCA_003021505.1	-	-	-	-	-	-	-	-
Cyanobacteria bacterium QH_8_48_120	GCA_003021525.1	-	-	-	-	-	-	-	-
Cyanobacteria bacterium QH_2_48_84	GCA_003021545.1	-	-	-	-	-	-	-	-
Cyanobacteria bacterium QH_10_48_56	GCA_003021585.1	-	-	-	-	-	-	-	-
Cyanobacteria bacterium QH_1_48_107	GCA_003021605.1	-	-	-	-	-	-	-	-
Cyanobacteria bacterium SW_8_48_13	GCA_003021825.1	-	-	-	-	-	-	-	-
Cyanobacteria bacterium SW_6_48_11	GCA_003021845.1	-	-	-	-	-	-	-	-
Cyanobacteria bacterium QS_7_48_42	GCA_003021855.1	-	-	-	-	-	-	-	-
Cyanobacteria bacterium QS_3_48_167	GCA_003021885.1	-	-	-	-	-	-	-	-
Cyanobacteria bacterium SW_9_44_58	GCA_003021905.1	-	-	-	-	-	-	-	-
Cyanobacteria bacterium QH_9_48_43	GCA_003021925.1	-	-	-	-	-	-	-	-
Cyanobacteria bacterium SW_4_48_29	GCA_003022095.1	-	-	-	-	-	-	-	-
Cyanobacteria bacterium QS_8_64_29	GCA_003022125.1	-	-	-	-	-	-	-	-
Cyanobacteria bacterium QS_8_48_54	GCA_003022145.1	-	-	-	-	-	-	-	-
Cyanobacteria bacterium SW_7_48_12	GCA_003022165.1	-	-	-	-	-	-	-	-
Cyanobacteria bacterium SW_10_48_33	GCA_003022175.1	-	-	-	-	-	-	-	-
Cyanobacteria bacterium QS_5_48_63	GCA_003022205.1	-	-	-	-	-	-	-	-
Cyanobacteria bacterium QS_1_48_34	GCA_003022225.1	-	-	-	-	-	-	-	-
Cyanobacteria bacterium QH_7_48_89	GCA_003022245.1	-	-	-	-	-	-	-	-
Cyanobacteria bacterium QH_6_48_35	GCA_003022265.1	-	-	-	-	-	-	-	-
filamentous cyanobacterium CCP3	GCA_003022385.1	-	-	-	-	-	-	-	-
cyanobacterium G8-9	GCA_003030805.1	-	-	-	-	-	-	-	-
Nodularia spumigena CCY9414	GCA_003054475.1	-	-	-	-	-	-	-	+
Microcystis sp. 0824	GCA_003112475.1	-	-	-	-	-	-	-	-
Nostoc commune NIES-4072	GCA_003113895.1	-	-	-	-	-	-	-	-
Synechococcus sp. XM-24	GCA_003149585.1	-	-	-	-	-	-	-	-
Nostoc sp. 3335mG	GCA_003185865.1	-	-	-	-	-	-	-	-
Microcystis aeruginosa Sj	GCA_003206555.1	+	-	-	-	-	-	-	-
Microcystis aeruginosa NIES-1211	GCA_003206625.1	-	-	-	-	-	-	-	-
Prochlorococcus marinus XMU1403	GCA_003208065.1	-	-	-	-	-	-	-	-
Prochlorococcus sp. AG-686-P16	GCA_003208695.1	-	-	-	-	-	-	-	-
Prochlorococcus sp. AG-686-P11	GCA_003208715.1	-	-	-	-	-	-	-	-
Prochlorococcus sp. AG-686-I20	GCA_003208735.1	-	-	-	-	-	-	-	-
Synechococcus sp. AG-686-C23	GCA_003208755.1	-	-	-	-	-	-	-	-
Synechococcus sp. AG-686-A03	GCA_003208775.1	-	-	-	-	-	-	-	-
Prochlorococcus sp. AG-683-N17	GCA_003208795.1	-	-	-	-	-	-	-	-
Synechococcus sp. AG-683-B03	GCA_003208815.1	-	-	-	-	-	-	-	-
Synechococcus sp. AG-683-C23	GCA_003208835.1	-	-	-	-	-	-	-	-
Prochlorococcus sp. AG-679-N20	GCA_003208845.1	-	-	-	-	-	-	-	-
Prochlorococcus sp. AG-679-M23	GCA_003208875.1	-	-	-	-	-	-	-	-
Prochlorococcus sp. AG-679-K21	GCA_003208885.1	-	-	-	-	-	-	-	-
Synechococcus sp. AG-679-B21	GCA_003208915.1	-	-	-	-	-	-	-	-
Prochlorococcus sp. AG-676-P23	GCA_003208935.1	-	-	-	-	-	-	-	-
Prochlorococcus sp. AG-676-O21	GCA_003208955.1	-	-	-	-	-	-	-	-
Synechococcus sp. AG-676-F02	GCA_003208975.1	-	-	-	-	-	-	-	-
Prochlorococcus sp. AG-673-P17	GCA_003208995.1	-	-	-	-	-	-	-	-
Synechococcus sp. AG-673-D02	GCA_003209005.1	-	-	-	-	-	-	-	-
Synechococcus sp. AG-673-B08	GCA_003209035.1	-	-	-	-	-	-	-	-
Prochlorococcus sp. AG-670-O13	GCA_003209055.1	-	-	-	-	-	-	-	-
Prochlorococcus sp. AG-670-N10	GCA_003209065.1	-	-	-	-	-	-	-	-
Prochlorococcus sp. AG-670-L16	GCA_003209095.1	-	-	-	-	-	-	-	-
Prochlorococcus sp. AG-670-J16	GCA_003209115.1	-	-	-	-	-	-	-	-
Synechococcus sp. AG-670-D07	GCA_003209135.1	-	-	-	-	-	-	-	-
Synechococcus sp. AG-670-F22	GCA_003209155.1	-	-	-	-	-	-	-	-
Synechococcus sp. AG-670-B23	GCA_003209165.1	-	-	-	-	-	-	-	-
Synechococcus sp. AG-670-A19	GCA_003209215.1	-	-	-	-	-	-	-	-
Prochlorococcus sp. AG-463-P23	GCA_003209235.1	-	-	-	-	-	-	-	-
Prochlorococcus sp. AG-463-P14	GCA_003209275.1	-	-	-	-	-	-	-	-
Prochlorococcus sp. AG-463-L06	GCA_003209295.1	-	-	-	-	-	-	-	-
Prochlorococcus sp. AG-463-N15	GCA_003209305.1	-	-	-	-	-	-	-	-
Prochlorococcus sp. AG-463-D13	GCA_003209355.1	-	-	-	-	-	-	-	-
Prochlorococcus sp. AG-459-N19	GCA_003209375.1	-	-	-	-	-	-	-	-
Prochlorococcus sp. AG-459-J14	GCA_003209415.1	-	-	-	-	-	-	-	-
Prochlorococcus sp. AG-459-E08	GCA_003209425.1	-	-	-	-	-	-	-	-
Prochlorococcus sp. AG-459-C18	GCA_003209455.1	-	-	-	-	-	-	-	-
Prochlorococcus sp. AG-459-B06	GCA_003209475.1	-	-	-	-	-	-	-	-
Prochlorococcus sp. AG-455-O05	GCA_003209495.1	-	-	-	-	-	-	-	-
Prochlorococcus sp. AG-459-A09	GCA_003209505.1	-	-	-	-	-	-	-	-
Prochlorococcus sp. AG-455-B05	GCA_003209535.1	-	-	-	-	-	-	-	-
Synechococcus sp. AG-450-M17	GCA_003209555.1	-	-	-	-	-	-	-	-
Prochlorococcus sp. AG-449-J16	GCA_003209565.1	-	-	-	-	-	-	-	-
Prochlorococcus sp. AG-449-G23	GCA_003209585.1	-	-	-	-	-	-	-	-
Prochlorococcus sp. AG-449-D22	GCA_003209615.1	-	-	-	-	-	-	-	-
Prochlorococcus sp. AG-442-M23	GCA_003209655.1	-	-	-	-	-	-	-	-
Prochlorococcus sp. AG-442-N07	GCA_003209675.1	-	-	-	-	-	-	-	-
Prochlorococcus sp. AG-442-D10	GCA_003209715.1	-	-	-	-	-	-	-	-
Prochlorococcus sp. AG-436-N08	GCA_003209735.1	-	-	-	-	-	-	-	-
Prochlorococcus sp. AG-436-C14	GCA_003209755.1	-	-	-	-	-	-	-	-
Prochlorococcus sp. AG-436-O09	GCA_003209775.1	-	-	-	-	-	-	-	-
Prochlorococcus sp. AG-436-C05	GCA_003209795.1	-	-	-	-	-	-	-	-
Prochlorococcus sp. AG-432-O20	GCA_003209815.1	-	-	-	-	-	-	-	-
Prochlorococcus sp. AG-432-G10	GCA_003209835.1	-	-	-	-	-	-	-	-
Prochlorococcus sp. AG-432-D09	GCA_003209855.1	-	-	-	-	-	-	-	-
Prochlorococcus sp. AG-429-P21	GCA_003209975.1	-	-	-	-	-	-	-	-
Prochlorococcus sp. AG-429-A02	GCA_003209995.1	-	-	-	-	-	-	-	-
Prochlorococcus sp. AG-424-P23	GCA_003210135.1	-	-	-	-	-	-	-	-
Prochlorococcus sp. AG-424-E18	GCA_003210155.1	-	-	-	-	-	-	-	-
Prochlorococcus sp. AG-424-A14	GCA_003210175.1	-	-	-	-	-	-	-	-
Prochlorococcus sp. AG-686-P21	GCA_003210195.1	-	-	-	-	-	-	-	-
Prochlorococcus sp. AG-686-P08	GCA_003210215.1	-	-	-	-	-	-	-	-
Prochlorococcus sp. AG-686-O05	GCA_003210235.1	-	-	-	-	-	-	-	-
Prochlorococcus sp. AG-686-L16	GCA_003210255.1	-	-	-	-	-	-	-	-
Prochlorococcus sp. AG-686-M10	GCA_003210275.1	-	-	-	-	-	-	-	-
Prochlorococcus sp. AG-686-J21	GCA_003210285.1	-	-	-	-	-	-	-	-
Synechococcus sp. AG-686-F08	GCA_003210315.1	-	-	-	-	-	-	-	-
Synechococcus sp. AG-686-D09	GCA_003210335.1	-	-	-	-	-	-	-	-
Synechococcus sp. AG-686-C21	GCA_003210345.1	-	-	-	-	-	-	-	-
Synechococcus sp. AG-686-B21	GCA_003210375.1	-	-	-	-	-	-	-	-
Synechococcus sp. AG-686-A05	GCA_003210385.1	-	-	-	-	-	-	-	-
Prochlorococcus sp. AG-683-O20	GCA_003210415.1	-	-	-	-	-	-	-	-
Prochlorococcus sp. AG-683-O15	GCA_003210435.1	-	-	-	-	-	-	-	-
Prochlorococcus sp. AG-683-K15	GCA_003210455.1	-	-	-	-	-	-	-	-
Synechococcus sp. AG-683-G11	GCA_003210475.1	-	-	-	-	-	-	-	-
Synechococcus sp. AG-683-F20	GCA_003210495.1	-	-	-	-	-	-	-	-
Synechococcus sp. AG-683-B21	GCA_003210515.1	-	-	-	-	-	-	-	-
Synechococcus sp. AG-683-A22	GCA_003210535.1	-	-	-	-	-	-	-	-
Synechococcus sp. AG-683-A03	GCA_003210555.1	-	-	-	-	-	-	-	-
Synechococcus sp. AG-683-A02	GCA_003210565.1	-	-	-	-	-	-	-	-
Prochlorococcus sp. AG-679-O20	GCA_003210595.1	-	-	-	-	-	-	-	-
Prochlorococcus sp. AG-679-N22	GCA_003210615.1	-	-	-	-	-	-	-	-
Prochlorococcus sp. AG-679-N02	GCA_003210625.1	-	-	-	-	-	-	-	-
Prochlorococcus sp. AG-679-M10	GCA_003210655.1	-	-	-	-	-	-	-	-
Prochlorococcus sp. AG-679-I23	GCA_003210675.1	-	-	-	-	-	-	-	-
Prochlorococcus sp. AG-679-P15	GCA_003210695.1	-	-	-	-	-	-	-	-
Synechococcus sp. AG-679-E23	GCA_003210705.1	-	-	-	-	-	-	-	-
Synechococcus sp. AG-679-D13	GCA_003210735.1	-	-	-	-	-	-	-	-
Synechococcus sp. AG-679-C18	GCA_003210755.1	-	-	-	-	-	-	-	-
Synechococcus sp. AG-679-A04	GCA_003210775.1	-	-	-	-	-	-	-	-
Synechococcus sp. AG-679-B05	GCA_003210795.1	-	-	-	-	-	-	-	-
Synechococcus sp. AG-679-A02	GCA_003210815.1	-	-	-	-	-	-	-	-
Prochlorococcus sp. AG-676-P15-1	GCA_003210825.1	-	-	-	-	-	-	-	-
Prochlorococcus sp. AG-676-P03	GCA_003210835.1	-	-	-	-	-	-	-	-
Prochlorococcus sp. AG-676-M23	GCA_003210875.1	-	-	-	-	-	-	-	-
Prochlorococcus sp. AG-676-M04	GCA_003210895.1	-	-	-	-	-	-	-	-
Prochlorococcus sp. AG-676-L21	GCA_003210915.1	-	-	-	-	-	-	-	-
Synechococcus sp. AG-676-E23	GCA_003210935.1	-	-	-	-	-	-	-	-
Prochlorococcus sp. AG-676-J23	GCA_003210945.1	-	-	-	-	-	-	-	-
Synechococcus sp. AG-676-E04	GCA_003210975.1	-	-	-	-	-	-	-	-
Synechococcus sp. AG-676-C06	GCA_003210995.1	-	-	-	-	-	-	-	-
Synechococcus sp. AG-676-A21	GCA_003211015.1	-	-	-	-	-	-	-	-
Synechococcus sp. AG-676-A03	GCA_003211035.1	-	-	-	-	-	-	-	-
Prochlorococcus sp. AG-673-O13	GCA_003211055.1	-	-	-	-	-	-	-	-
Prochlorococcus sp. AG-673-O02	GCA_003211075.1	-	-	-	-	-	-	-	-
Prochlorococcus sp. AG-673-L23	GCA_003211095.1	-	-	-	-	-	-	-	-
Prochlorococcus sp. AG-673-M19	GCA_003211115.1	-	-	-	-	-	-	-	-
Prochlorococcus sp. AG-673-L20	GCA_003211135.1	-	-	-	-	-	-	-	-
Prochlorococcus sp. AG-673-K22	GCA_003211155.1	-	-	-	-	-	-	-	-
Prochlorococcus sp. AG-673-K21	GCA_003211165.1	-	-	-	-	-	-	-	-
Prochlorococcus sp. AG-673-I19	GCA_003211195.1	-	-	-	-	-	-	-	-
Synechococcus sp. AG-673-F03	GCA_003211205.1	-	-	-	-	-	-	-	-
Synechococcus sp. AG-673-B04	GCA_003211235.1	-	-	-	-	-	-	-	-
Synechococcus sp. AG-673-A10	GCA_003211255.1	-	-	-	-	-	-	-	-
Synechococcus sp. AG-673-A03	GCA_003211275.1	-	-	-	-	-	-	-	-
Prochlorococcus sp. AG-670-O19	GCA_003211285.1	-	-	-	-	-	-	-	-
Prochlorococcus sp. AG-670-O17	GCA_003211315.1	-	-	-	-	-	-	-	-
Prochlorococcus sp. AG-670-O11	GCA_003211335.1	-	-	-	-	-	-	-	-
Prochlorococcus sp. AG-670-O09	GCA_003211345.1	-	-	-	-	-	-	-	-
Prochlorococcus sp. AG-670-O07	GCA_003211375.1	-	-	-	-	-	-	-	-
Prochlorococcus sp. AG-670-M18	GCA_003211395.1	-	-	-	-	-	-	-	-
Prochlorococcus sp. AG-670-M15	GCA_003211415.1	-	-	-	-	-	-	-	-
Prochlorococcus sp. AG-670-L08	GCA_003211435.1	-	-	-	-	-	-	-	-
Synechococcus sp. AG-670-G20	GCA_003211455.1	-	-	-	-	-	-	-	-
Prochlorococcus sp. AG-670-K23	GCA_003211475.1	-	-	-	-	-	-	-	-
Prochlorococcus sp. AG-670-J21	GCA_003211485.1	-	-	-	-	-	-	-	-
Synechococcus sp. AG-670-F04	GCA_003211515.1	-	-	-	-	-	-	-	-
Synechococcus sp. AG-670-A05	GCA_003211535.1	-	-	-	-	-	-	-	-
Synechococcus sp. AG-670-A04	GCA_003211565.1	-	-	-	-	-	-	-	-
Prochlorococcus sp. AG-469-N22	GCA_003211615.1	-	-	-	-	-	-	-	-
Prochlorococcus sp. AG-469-M13	GCA_003211635.1	-	-	-	-	-	-	-	-
Prochlorococcus sp. AG-469-F22	GCA_003211655.1	-	-	-	-	-	-	-	-
Prochlorococcus sp. AG-469-F15	GCA_003211675.1	-	-	-	-	-	-	-	-
Prochlorococcus sp. AG-463-J16	GCA_003211715.1	-	-	-	-	-	-	-	-
Prochlorococcus sp. AG-463-I04	GCA_003211725.1	-	-	-	-	-	-	-	-
Prochlorococcus sp. AG-463-F15	GCA_003211755.1	-	-	-	-	-	-	-	-
Prochlorococcus sp. AG-463-F02	GCA_003211775.1	-	-	-	-	-	-	-	-
Prochlorococcus sp. AG-463-D18	GCA_003211795.1	-	-	-	-	-	-	-	-
Prochlorococcus sp. AG-463-A20	GCA_003211815.1	-	-	-	-	-	-	-	-
Prochlorococcus sp. AG-459-P20	GCA_003211855.1	-	-	-	-	-	-	-	-
Prochlorococcus sp. AG-459-P16	GCA_003211875.1	-	-	-	-	-	-	-	-
Prochlorococcus sp. AG-459-P07	GCA_003211895.1	-	-	-	-	-	-	-	-
Prochlorococcus sp. AG-459-P19	GCA_003211915.1	-	-	-	-	-	-	-	-
Prochlorococcus sp. AG-459-P02	GCA_003211925.1	-	-	-	-	-	-	-	-
Prochlorococcus sp. AG-459-O09	GCA_003211955.1	-	-	-	-	-	-	-	-
Prochlorococcus sp. AG-459-O03	GCA_003211975.1	-	-	-	-	-	-	-	-
Prochlorococcus sp. AG-459-J20	GCA_003211995.1	-	-	-	-	-	-	-	-
Prochlorococcus sp. AG-459-M13	GCA_003212005.1	-	-	-	-	-	-	-	-
Prochlorococcus sp. AG-459-D04	GCA_003212035.1	-	-	-	-	-	-	-	-
Prochlorococcus sp. AG-459-A02	GCA_003212055.1	-	-	-	-	-	-	-	-
Prochlorococcus sp. AG-459-A01	GCA_003212065.1	-	-	-	-	-	-	-	-
Prochlorococcus sp. AG-455-G08	GCA_003212095.1	-	-	-	-	-	-	-	-
Prochlorococcus sp. AG-455-E15	GCA_003212115.1	-	-	-	-	-	-	-	-
Synechococcus sp. AG-450-D21	GCA_003212155.1	-	-	-	-	-	-	-	-
Prochlorococcus sp. AG-449-P16	GCA_003212175.1	-	-	-	-	-	-	-	-
Prochlorococcus sp. AG-449-O05	GCA_003212195.1	-	-	-	-	-	-	-	-
Prochlorococcus sp. AG-449-K21	GCA_003212215.1	-	-	-	-	-	-	-	-
Prochlorococcus sp. AG-449-D16	GCA_003212235.1	-	-	-	-	-	-	-	-
Prochlorococcus sp. AG-449-C14	GCA_003212245.1	-	-	-	-	-	-	-	-
Prochlorococcus sp. AG-442-N17	GCA_003212375.1	-	-	-	-	-	-	-	-
Prochlorococcus sp. AG-442-B03	GCA_003212395.1	-	-	-	-	-	-	-	-
Prochlorococcus sp. AG-436-P23	GCA_003212455.1	-	-	-	-	-	-	-	-
Prochlorococcus sp. AG-436-O17	GCA_003212475.1	-	-	-	-	-	-	-	-
Prochlorococcus sp. AG-436-O20	GCA_003212495.1	-	-	-	-	-	-	-	-
Prochlorococcus sp. AG-436-M02	GCA_003212515.1	-	-	-	-	-	-	-	-
Prochlorococcus sp. AG-436-O11	GCA_003212535.1	-	-	-	-	-	-	-	-
Prochlorococcus sp. AG-436-K22	GCA_003212555.1	-	-	-	-	-	-	-	-
Prochlorococcus sp. AG-436-J08	GCA_003212575.1	-	-	-	-	-	-	-	-
Prochlorococcus sp. AG-436-F13	GCA_003212595.1	-	-	-	-	-	-	-	-
Prochlorococcus sp. AG-436-E22	GCA_003212615.1	-	-	-	-	-	-	-	-
Prochlorococcus sp. AG-436-J02	GCA_003212625.1	-	-	-	-	-	-	-	-
Prochlorococcus sp. AG-436-D21	GCA_003212655.1	-	-	-	-	-	-	-	-
Prochlorococcus sp. AG-436-D07	GCA_003212675.1	-	-	-	-	-	-	-	-
Prochlorococcus sp. AG-436-C13	GCA_003212695.1	-	-	-	-	-	-	-	-
Prochlorococcus sp. AG-436-A02	GCA_003212715.1	-	-	-	-	-	-	-	-
Prochlorococcus sp. AG-436-B23	GCA_003212725.1	-	-	-	-	-	-	-	-
Prochlorococcus sp. AG-436-A04	GCA_003212755.1	-	-	-	-	-	-	-	-
Prochlorococcus sp. AG-432-K17	GCA_003212835.1	-	-	-	-	-	-	-	-
Prochlorococcus sp. AG-432-E11	GCA_003212855.1	-	-	-	-	-	-	-	-
Prochlorococcus sp. AG-432-K16	GCA_003212875.1	-	-	-	-	-	-	-	-
Prochlorococcus sp. AG-432-D11	GCA_003212885.1	-	-	-	-	-	-	-	-
Prochlorococcus sp. AG-432-B15	GCA_003212915.1	-	-	-	-	-	-	-	-
Prochlorococcus sp. AG-432-A07	GCA_003212955.1	-	-	-	-	-	-	-	-
Prochlorococcus sp. AG-429-J03	GCA_003213035.1	-	-	-	-	-	-	-	-
Prochlorococcus sp. AG-429-E20	GCA_003213045.1	-	-	-	-	-	-	-	-
Prochlorococcus sp. AG-429-C19	GCA_003213055.1	-	-	-	-	-	-	-	-
Prochlorococcus sp. AG-424-P18	GCA_003213235.1	-	-	-	-	-	-	-	-
Prochlorococcus sp. AG-424-P16	GCA_003213255.1	-	-	-	-	-	-	-	-
Prochlorococcus sp. AG-424-M03	GCA_003213275.1	-	-	-	-	-	-	-	-
Prochlorococcus sp. AG-424-L22	GCA_003213295.1	-	-	-	-	-	-	-	-
Prochlorococcus sp. AG-424-G03	GCA_003213315.1	-	-	-	-	-	-	-	-
Prochlorococcus sp. AG-424-J22	GCA_003213335.1	-	-	-	-	-	-	-	-
Prochlorococcus sp. AG-424-E20	GCA_003213355.1	-	-	-	-	-	-	-	-
Prochlorococcus sp. AG-424-A03	GCA_003213375.1	-	-	-	-	-	-	-	-
Synechococcus sp. AG-420-M02	GCA_003213755.1	-	-	-	-	-	-	-	-
Prochlorococcus sp. AG-418-P06	GCA_003213795.1	-	-	-	-	-	-	-	-
Prochlorococcus sp. AG-418-P13	GCA_003213815.1	-	-	-	-	-	-	-	-
Prochlorococcus sp. AG-418-O03	GCA_003213855.1	-	-	-	-	-	-	-	-
Prochlorococcus sp. AG-418-O02	GCA_003213875.1	-	-	-	-	-	-	-	-
Prochlorococcus sp. AG-418-M21	GCA_003213935.1	-	-	-	-	-	-	-	-
Prochlorococcus sp. AG-418-M08	GCA_003213955.1	-	-	-	-	-	-	-	-
Prochlorococcus sp. AG-418-M05	GCA_003213975.1	-	-	-	-	-	-	-	-
Prochlorococcus sp. AG-418-L19	GCA_003213995.1	-	-	-	-	-	-	-	-
Prochlorococcus sp. AG-418-K17	GCA_003214055.1	-	-	-	-	-	-	-	-
Prochlorococcus sp. AG-418-J19	GCA_003214075.1	-	-	-	-	-	-	-	-
Prochlorococcus sp. AG-418-J17	GCA_003214085.1	-	-	-	-	-	-	-	-
Prochlorococcus sp. AG-418-I21	GCA_003214115.1	-	-	-	-	-	-	-	-
Prochlorococcus sp. AG-418-I20	GCA_003214175.1	-	-	-	-	-	-	-	-
Prochlorococcus sp. AG-418-G23	GCA_003214195.1	-	-	-	-	-	-	-	-
Prochlorococcus sp. AG-418-G18	GCA_003214215.1	-	-	-	-	-	-	-	-
Prochlorococcus sp. AG-418-F16	GCA_003214235.1	-	-	-	-	-	-	-	-
Prochlorococcus sp. AG-418-F08	GCA_003214295.1	-	-	-	-	-	-	-	-
Prochlorococcus sp. AG-418-D13	GCA_003214315.1	-	-	-	-	-	-	-	-
Prochlorococcus sp. AG-418-C17	GCA_003214335.1	-	-	-	-	-	-	-	-
Prochlorococcus sp. AG-418-C09	GCA_003214355.1	-	-	-	-	-	-	-	-
Prochlorococcus sp. AG-418-B17	GCA_003214415.1	-	-	-	-	-	-	-	-
Prochlorococcus sp. AG-412-P08	GCA_003214695.1	-	-	-	-	-	-	-	-
Prochlorococcus sp. AG-412-O03	GCA_003214715.1	-	-	-	-	-	-	-	-
Prochlorococcus sp. AG-412-N03	GCA_003214735.1	-	-	-	-	-	-	-	-
Prochlorococcus sp. AG-412-L10	GCA_003214755.1	-	-	-	-	-	-	-	-
Prochlorococcus sp. AG-412-J13	GCA_003214815.1	-	-	-	-	-	-	-	-
Prochlorococcus sp. AG-412-I20	GCA_003214835.1	-	-	-	-	-	-	-	-
Prochlorococcus sp. AG-412-I05	GCA_003214855.1	-	-	-	-	-	-	-	-
Prochlorococcus sp. AG-412-G19	GCA_003214875.1	-	-	-	-	-	-	-	-
Prochlorococcus sp. AG-412-F02	GCA_003214935.1	-	-	-	-	-	-	-	-
Prochlorococcus sp. AG-412-A14	GCA_003214955.1	-	-	-	-	-	-	-	-
Prochlorococcus sp. AG-412-C21	GCA_003214975.1	-	-	-	-	-	-	-	-
Prochlorococcus sp. AG-409-P03	GCA_003215295.1	-	-	-	-	-	-	-	-
Prochlorococcus sp. AG-409-P19	GCA_003215315.1	-	-	-	-	-	-	-	-
Prochlorococcus sp. AG-409-P01	GCA_003215335.1	-	-	-	-	-	-	-	-
Prochlorococcus sp. AG-409-O23	GCA_003215355.1	-	-	-	-	-	-	-	-
Prochlorococcus sp. AG-409-N21	GCA_003215415.1	-	-	-	-	-	-	-	-
Prochlorococcus sp. AG-409-M05	GCA_003215435.1	-	-	-	-	-	-	-	-
Prochlorococcus sp. AG-409-M02	GCA_003215455.1	-	-	-	-	-	-	-	-
Prochlorococcus sp. AG-409-L21	GCA_003215475.1	-	-	-	-	-	-	-	-
Prochlorococcus sp. AG-409-L18	GCA_003215535.1	-	-	-	-	-	-	-	-
Prochlorococcus sp. AG-409-L14	GCA_003215545.1	-	-	-	-	-	-	-	-
Prochlorococcus sp. AG-409-K04	GCA_003215555.1	-	-	-	-	-	-	-	-
Prochlorococcus sp. AG-409-J23	GCA_003215595.1	-	-	-	-	-	-	-	-
Prochlorococcus sp. AG-409-J19	GCA_003215635.1	-	-	-	-	-	-	-	-
Prochlorococcus sp. AG-409-J16	GCA_003215655.1	-	-	-	-	-	-	-	-
Prochlorococcus sp. AG-409-J11	GCA_003215675.1	-	-	-	-	-	-	-	-
Prochlorococcus sp. AG-409-J03	GCA_003215695.1	-	-	-	-	-	-	-	-
Prochlorococcus sp. AG-409-I21	GCA_003215715.1	-	-	-	-	-	-	-	-
Prochlorococcus sp. AG-409-I11	GCA_003215725.1	-	-	-	-	-	-	-	-
Prochlorococcus sp. AG-409-G20	GCA_003215775.1	-	-	-	-	-	-	-	-
Prochlorococcus sp. AG-409-F19	GCA_003215795.1	-	-	-	-	-	-	-	-
Prochlorococcus sp. AG-409-E23	GCA_003215815.1	-	-	-	-	-	-	-	-
Prochlorococcus sp. AG-409-E05	GCA_003215855.1	-	-	-	-	-	-	-	-
Prochlorococcus sp. AG-409-D20	GCA_003215865.1	-	-	-	-	-	-	-	-
Prochlorococcus sp. AG-409-D14	GCA_003215895.1	-	-	-	-	-	-	-	-
Prochlorococcus sp. AG-409-D09	GCA_003215935.1	-	-	-	-	-	-	-	-
Prochlorococcus sp. AG-409-C21	GCA_003215955.1	-	-	-	-	-	-	-	-
Prochlorococcus sp. AG-409-D06	GCA_003215975.1	-	-	-	-	-	-	-	-
Prochlorococcus sp. AG-409-B20	GCA_003215985.1	-	-	-	-	-	-	-	-
Prochlorococcus sp. AG-409-B13	GCA_003216035.1	-	-	-	-	-	-	-	-
Prochlorococcus sp. AG-409-B09	GCA_003216055.1	-	-	-	-	-	-	-	-
Prochlorococcus sp. AG-409-B05	GCA_003216075.1	-	-	-	-	-	-	-	-
Prochlorococcus sp. AG-409-A23	GCA_003216095.1	-	-	-	-	-	-	-	-
Prochlorococcus sp. AG-409-A22	GCA_003216135.1	-	-	-	-	-	-	-	-
Prochlorococcus sp. AG-409-A19	GCA_003216155.1	-	-	-	-	-	-	-	-
Prochlorococcus sp. AG-409-A10	GCA_003216175.1	-	-	-	-	-	-	-	-
Prochlorococcus sp. AG-402-P18	GCA_003216275.1	-	-	-	-	-	-	-	-
Prochlorococcus sp. AG-402-P16	GCA_003216295.1	-	-	-	-	-	-	-	-
Prochlorococcus sp. AG-402-N23	GCA_003216355.1	-	-	-	-	-	-	-	-
Prochlorococcus sp. AG-402-O21	GCA_003216375.1	-	-	-	-	-	-	-	-
Prochlorococcus sp. AG-402-O16	GCA_003216415.1	-	-	-	-	-	-	-	-
Prochlorococcus sp. AG-402-N21	GCA_003216435.1	-	-	-	-	-	-	-	-
Prochlorococcus sp. AG-402-N17	GCA_003216455.1	-	-	-	-	-	-	-	-
Prochlorococcus sp. AG-402-N10	GCA_003216465.1	-	-	-	-	-	-	-	-
Prochlorococcus sp. AG-402-N09	GCA_003216515.1	-	-	-	-	-	-	-	-
Prochlorococcus sp. AG-402-N08	GCA_003216535.1	-	-	-	-	-	-	-	-
Prochlorococcus sp. AG-402-M23	GCA_003216575.1	-	-	-	-	-	-	-	-
Prochlorococcus sp. AG-402-M18	GCA_003216595.1	-	-	-	-	-	-	-	-
Prochlorococcus sp. AG-402-M15	GCA_003216615.1	-	-	-	-	-	-	-	-
Prochlorococcus sp. AG-402-L23	GCA_003216635.1	-	-	-	-	-	-	-	-
Prochlorococcus sp. AG-402-L20	GCA_003216675.1	-	-	-	-	-	-	-	-
Prochlorococcus sp. AG-402-L19	GCA_003216695.1	-	-	-	-	-	-	-	-
Prochlorococcus sp. AG-402-L09	GCA_003216715.1	-	-	-	-	-	-	-	-
Prochlorococcus sp. AG-402-L18	GCA_003216725.1	-	-	-	-	-	-	-	-
Prochlorococcus sp. AG-402-K22	GCA_003216755.1	-	-	-	-	-	-	-	-
Prochlorococcus sp. AG-402-K21	GCA_003216775.1	-	-	-	-	-	-	-	-
Prochlorococcus sp. AG-402-K16	GCA_003216795.1	-	-	-	-	-	-	-	-
Prochlorococcus sp. AG-402-K14	GCA_003216815.1	-	-	-	-	-	-	-	-
Prochlorococcus sp. AG-402-K10	GCA_003216835.1	-	-	-	-	-	-	-	-
Prochlorococcus sp. AG-402-K05	GCA_003216855.1	-	-	-	-	-	-	-	-
Prochlorococcus sp. AG-402-J18	GCA_003216875.1	-	-	-	-	-	-	-	-
Prochlorococcus sp. AG-402-K04	GCA_003216895.1	-	-	-	-	-	-	-	-
Prochlorococcus sp. AG-402-I23	GCA_003216915.1	-	-	-	-	-	-	-	-
Prochlorococcus sp. AG-402-I22	GCA_003216935.1	-	-	-	-	-	-	-	-
Prochlorococcus sp. AG-402-I21	GCA_003216955.1	-	-	-	-	-	-	-	-
Prochlorococcus sp. AG-402-I20	GCA_003216975.1	-	-	-	-	-	-	-	-
Prochlorococcus sp. AG-402-I05	GCA_003216995.1	-	-	-	-	-	-	-	-
Prochlorococcus sp. AG-402-G23	GCA_003217005.1	-	-	-	-	-	-	-	-
Prochlorococcus sp. AG-402-G22	GCA_003217035.1	-	-	-	-	-	-	-	-
Prochlorococcus sp. AG-679-P16	GCA_003226275.1	-	-	-	-	-	-	-	-
Acaryochloris sp. RCC1774	GCA_003231495.1	-	-	-	-	+	-	-	-
Shackletoniella antarctica	GCA_003241845.1	-	-	-	-	-	-	-	-
Leptolyngbya foveolarum	GCA_003242035.1	-	-	-	-	-	-	-	-
Pseudanabaena frigida	GCA_003242085.1	-	-	-	-	-	-	-	-
Phormidesmis priestleyi	GCA_003242115.1	-	-	-	-	-	-	-	-
Cyanobium sp.	GCA_003248995.1	-	-	-	-	-	-	-	-
Snowella sp.	GCA_003249095.1	-	-	-	-	-	-	-	-
Leptolyngbya sp.	GCA_003249105.1	-	-	-	-	-	-	-	-
Hapalosiphonaceae cyanobacterium JJU2	GCA_003261315.1	+	-	-	-	-	-	-	-
Prochlorococcus sp. AG-402-G06	GCA_003277985.1	-	-	-	-	-	-	-	-
Prochlorococcus sp. AG-402-B10	GCA_003278005.1	-	-	-	-	-	-	-	-
Prochlorococcus sp. AG-402-B03	GCA_003278015.1	-	-	-	-	-	-	-	-
Prochlorococcus sp. AG-402-A04	GCA_003278045.1	-	-	-	-	-	-	-	-
Prochlorococcus sp. AG-363-P15	GCA_003278175.1	-	-	-	-	-	-	-	-
Prochlorococcus sp. AG-363-P08	GCA_003278195.1	-	-	-	-	-	-	-	-
Prochlorococcus sp. AG-363-P01	GCA_003278225.1	-	-	-	-	-	-	-	-
Prochlorococcus sp. AG-363-O21	GCA_003278245.1	-	-	-	-	-	-	-	-
Prochlorococcus sp. AG-363-O15	GCA_003278255.1	-	-	-	-	-	-	-	-
Prochlorococcus sp. AG-363-N03	GCA_003278285.1	-	-	-	-	-	-	-	-
Prochlorococcus sp. AG-363-M21	GCA_003278305.1	-	-	-	-	-	-	-	-
Prochlorococcus sp. AG-363-I04	GCA_003278325.1	-	-	-	-	-	-	-	-
Prochlorococcus sp. AG-363-C02	GCA_003278345.1	-	-	-	-	-	-	-	-
Prochlorococcus sp. AG-363-M17	GCA_003278365.1	-	-	-	-	-	-	-	-
Prochlorococcus sp. AG-363-L19	GCA_003278375.1	-	-	-	-	-	-	-	-
Prochlorococcus sp. AG-363-G23	GCA_003278385.1	-	-	-	-	-	-	-	-
Prochlorococcus sp. AG-363-B11	GCA_003278425.1	-	-	-	-	-	-	-	-
Prochlorococcus sp. AG-363-B05	GCA_003278445.1	-	-	-	-	-	-	-	-
Prochlorococcus sp. AG-363-A04	GCA_003278455.1	-	-	-	-	-	-	-	-
Prochlorococcus sp. AG-363-B04	GCA_003278465.1	-	-	-	-	-	-	-	-
Prochlorococcus sp. AG-355-P23	GCA_003278505.1	-	-	-	-	-	-	-	-
Prochlorococcus sp. AG-355-P16	GCA_003278525.1	-	-	-	-	-	-	-	-
Prochlorococcus sp. AG-355-N18	GCA_003278535.1	-	-	-	-	-	-	-	-
Prochlorococcus sp. AG-355-N16	GCA_003278545.1	-	-	-	-	-	-	-	-
Prochlorococcus sp. AG-355-N02	GCA_003278585.1	-	-	-	-	-	-	-	-
Prochlorococcus sp. AG-355-M02	GCA_003278605.1	-	-	-	-	-	-	-	-
Prochlorococcus sp. AG-355-K15	GCA_003278625.1	-	-	-	-	-	-	-	-
Prochlorococcus sp. AG-355-K13	GCA_003278635.1	-	-	-	-	-	-	-	-
Prochlorococcus sp. AG-355-K10	GCA_003278665.1	-	-	-	-	-	-	-	-
Prochlorococcus sp. AG-355-K03	GCA_003278685.1	-	-	-	-	-	-	-	-
Prochlorococcus sp. AG-355-J23	GCA_003278705.1	-	-	-	-	-	-	-	-
Prochlorococcus sp. AG-355-J21	GCA_003278725.1	-	-	-	-	-	-	-	-
Prochlorococcus sp. AG-355-J09	GCA_003278735.1	-	-	-	-	-	-	-	-
Prochlorococcus sp. AG-355-G23	GCA_003278765.1	-	-	-	-	-	-	-	-
Prochlorococcus sp. AG-355-A02	GCA_003278775.1	-	-	-	-	-	-	-	-
Prochlorococcus sp. AG-347-O22	GCA_003278845.1	-	-	-	-	-	-	-	-
Prochlorococcus sp. AG-347-M23	GCA_003278855.1	-	-	-	-	-	-	-	-
Prochlorococcus sp. AG-347-L21	GCA_003278875.1	-	-	-	-	-	-	-	-
Prochlorococcus sp. AG-347-L19	GCA_003278895.1	-	-	-	-	-	-	-	-
Prochlorococcus sp. AG-347-L17	GCA_003278925.1	-	-	-	-	-	-	-	-
Prochlorococcus sp. AG-347-K23	GCA_003278945.1	-	-	-	-	-	-	-	-
Prochlorococcus sp. AG-347-K10	GCA_003278955.1	-	-	-	-	-	-	-	-
Prochlorococcus sp. AG-347-J23	GCA_003278965.1	-	-	-	-	-	-	-	-
Prochlorococcus sp. AG-347-J22	GCA_003279005.1	-	-	-	-	-	-	-	-
Prochlorococcus sp. AG-347-J19	GCA_003279015.1	-	-	-	-	-	-	-	-
Prochlorococcus sp. AG-347-I23	GCA_003279045.1	-	-	-	-	-	-	-	-
Prochlorococcus sp. AG-347-I21	GCA_003279055.1	-	-	-	-	-	-	-	-
Prochlorococcus sp. AG-347-G18	GCA_003279085.1	-	-	-	-	-	-	-	-
Prochlorococcus sp. AG-347-I19	GCA_003279105.1	-	-	-	-	-	-	-	-
Prochlorococcus sp. AG-347-E03	GCA_003279115.1	-	-	-	-	-	-	-	-
Prochlorococcus sp. AG-347-B08	GCA_003279125.1	-	-	-	-	-	-	-	-
Prochlorococcus sp. AG-341-O20	GCA_003279265.1	-	-	-	-	-	-	-	-
Prochlorococcus sp. AG-341-K05	GCA_003279285.1	-	-	-	-	-	-	-	-
Prochlorococcus sp. AG-341-B22	GCA_003279325.1	-	-	-	-	-	-	-	-
Prochlorococcus sp. AG-335-N20	GCA_003279335.1	-	-	-	-	-	-	-	-
Prochlorococcus sp. AG-335-L06	GCA_003279365.1	-	-	-	-	-	-	-	-
Prochlorococcus sp. AG-335-J19	GCA_003279405.1	-	-	-	-	-	-	-	-
Prochlorococcus sp. AG-335-J02	GCA_003279415.1	-	-	-	-	-	-	-	-
Prochlorococcus sp. AG-402-G10	GCA_003279445.1	-	-	-	-	-	-	-	-
Prochlorococcus sp. AG-402-G19	GCA_003279455.1	-	-	-	-	-	-	-	-
Prochlorococcus sp. AG-402-F05	GCA_003279485.1	-	-	-	-	-	-	-	-
Prochlorococcus sp. AG-402-G08	GCA_003279495.1	-	-	-	-	-	-	-	-
Prochlorococcus sp. AG-402-E17	GCA_003279505.1	-	-	-	-	-	-	-	-
Prochlorococcus sp. AG-402-C22	GCA_003279535.1	-	-	-	-	-	-	-	-
Prochlorococcus sp. AG-402-C09	GCA_003279565.1	-	-	-	-	-	-	-	-
Prochlorococcus sp. AG-402-A08	GCA_003279585.1	-	-	-	-	-	-	-	-
Prochlorococcus sp. AG-402-B19	GCA_003279615.1	-	-	-	-	-	-	-	-
Prochlorococcus sp. AG-402-B05	GCA_003279635.1	-	-	-	-	-	-	-	-
Prochlorococcus sp. AG-402-A21	GCA_003279655.1	-	-	-	-	-	-	-	-
Prochlorococcus sp. AG-388-L21	GCA_003279745.1	-	-	-	-	-	-	-	-
Prochlorococcus sp. AG-388-J02	GCA_003279785.1	-	-	-	-	-	-	-	-
Prochlorococcus sp. AG-388-O02	GCA_003279795.1	-	-	-	-	-	-	-	-
Prochlorococcus sp. AG-388-F11	GCA_003279845.1	-	-	-	-	-	-	-	-
Prochlorococcus sp. AG-388-E21	GCA_003279855.1	-	-	-	-	-	-	-	-
Prochlorococcus sp. AG-388-I18	GCA_003279865.1	-	-	-	-	-	-	-	-
Prochlorococcus sp. AG-388-D03	GCA_003279875.1	-	-	-	-	-	-	-	-
Prochlorococcus sp. AG-388-B05	GCA_003279925.1	-	-	-	-	-	-	-	-
Prochlorococcus sp. AG-388-A04	GCA_003279935.1	-	-	-	-	-	-	-	-
Prochlorococcus sp. AG-388-A01	GCA_003279945.1	-	-	-	-	-	-	-	-
Prochlorococcus sp. AG-363-P06	GCA_003280025.1	-	-	-	-	-	-	-	-
Prochlorococcus sp. AG-363-P19	GCA_003280055.1	-	-	-	-	-	-	-	-
Prochlorococcus sp. AG-363-O06	GCA_003280085.1	-	-	-	-	-	-	-	-
Prochlorococcus sp. AG-363-O16	GCA_003280095.1	-	-	-	-	-	-	-	-
Prochlorococcus sp. AG-363-N20	GCA_003280105.1	-	-	-	-	-	-	-	-
Prochlorococcus sp. AG-363-N16	GCA_003280135.1	-	-	-	-	-	-	-	-
Prochlorococcus sp. AG-363-L17	GCA_003280165.1	-	-	-	-	-	-	-	-
Prochlorococcus sp. AG-363-M20	GCA_003280175.1	-	-	-	-	-	-	-	-
Prochlorococcus sp. AG-363-L02	GCA_003280185.1	-	-	-	-	-	-	-	-
Prochlorococcus sp. AG-363-K07	GCA_003280225.1	-	-	-	-	-	-	-	-
Prochlorococcus sp. AG-363-J23	GCA_003280245.1	-	-	-	-	-	-	-	-
Prochlorococcus sp. AG-363-I21	GCA_003280255.1	-	-	-	-	-	-	-	-
Prochlorococcus sp. AG-363-G03	GCA_003280265.1	-	-	-	-	-	-	-	-
Prochlorococcus sp. AG-363-C20	GCA_003280295.1	-	-	-	-	-	-	-	-
Prochlorococcus sp. AG-363-B19	GCA_003280325.1	-	-	-	-	-	-	-	-
Prochlorococcus sp. AG-363-B18	GCA_003280335.1	-	-	-	-	-	-	-	-
Prochlorococcus sp. AG-363-A16	GCA_003280345.1	-	-	-	-	-	-	-	-
Prochlorococcus sp. AG-363-A15	GCA_003280375.1	-	-	-	-	-	-	-	-
Prochlorococcus sp. AG-363-A05	GCA_003280405.1	-	-	-	-	-	-	-	-
Prochlorococcus sp. AG-363-A06	GCA_003280415.1	-	-	-	-	-	-	-	-
Prochlorococcus sp. AG-363-A03	GCA_003280445.1	-	-	-	-	-	-	-	-
Prochlorococcus sp. AG-355-P18	GCA_003280515.1	-	-	-	-	-	-	-	-
Prochlorococcus sp. AG-355-P15	GCA_003280545.1	-	-	-	-	-	-	-	-
Prochlorococcus sp. AG-355-P11	GCA_003280565.1	-	-	-	-	-	-	-	-
Prochlorococcus sp. AG-355-P07	GCA_003280575.1	-	-	-	-	-	-	-	-
Prochlorococcus sp. AG-355-O19	GCA_003280615.1	-	-	-	-	-	-	-	-
Prochlorococcus sp. AG-355-N23	GCA_003280645.1	-	-	-	-	-	-	-	-
Prochlorococcus sp. AG-355-O17	GCA_003280655.1	-	-	-	-	-	-	-	-
Prochlorococcus sp. AG-355-N22	GCA_003280685.1	-	-	-	-	-	-	-	-
Prochlorococcus sp. AG-355-N21	GCA_003280695.1	-	-	-	-	-	-	-	-
Prochlorococcus sp. AG-355-M18	GCA_003280725.1	-	-	-	-	-	-	-	-
Prochlorococcus sp. AG-355-L22	GCA_003280735.1	-	-	-	-	-	-	-	-
Prochlorococcus sp. AG-355-L21	GCA_003280765.1	-	-	-	-	-	-	-	-
Prochlorococcus sp. AG-355-L20	GCA_003280775.1	-	-	-	-	-	-	-	-
Prochlorococcus sp. AG-355-L02	GCA_003280805.1	-	-	-	-	-	-	-	-
Prochlorococcus sp. AG-355-K23	GCA_003280815.1	-	-	-	-	-	-	-	-
Prochlorococcus sp. AG-355-J17	GCA_003280855.1	-	-	-	-	-	-	-	-
Prochlorococcus sp. AG-355-J04	GCA_003280885.1	-	-	-	-	-	-	-	-
Prochlorococcus sp. AG-355-I20	GCA_003280895.1	-	-	-	-	-	-	-	-
Prochlorococcus sp. AG-355-I04	GCA_003280915.1	-	-	-	-	-	-	-	-
Prochlorococcus sp. AG-355-B23	GCA_003280935.1	-	-	-	-	-	-	-	-
Prochlorococcus sp. AG-355-B18	GCA_003280965.1	-	-	-	-	-	-	-	-
Prochlorococcus sp. AG-355-A18	GCA_003280985.1	-	-	-	-	-	-	-	-
Prochlorococcus sp. AG-355-A09	GCA_003280995.1	-	-	-	-	-	-	-	-
Prochlorococcus sp. AG-347-N23	GCA_003281125.1	-	-	-	-	-	-	-	-
Prochlorococcus sp. AG-347-N19	GCA_003281145.1	-	-	-	-	-	-	-	-
Prochlorococcus sp. AG-347-M18	GCA_003281165.1	-	-	-	-	-	-	-	-
Prochlorococcus sp. AG-347-M15	GCA_003281185.1	-	-	-	-	-	-	-	-
Prochlorococcus sp. AG-347-M08	GCA_003281205.1	-	-	-	-	-	-	-	-
Prochlorococcus sp. AG-347-L20	GCA_003281225.1	-	-	-	-	-	-	-	-
Prochlorococcus sp. AG-347-L13	GCA_003281235.1	-	-	-	-	-	-	-	-
Prochlorococcus sp. AG-347-L02	GCA_003281255.1	-	-	-	-	-	-	-	-
Prochlorococcus sp. AG-347-K22	GCA_003281285.1	-	-	-	-	-	-	-	-
Prochlorococcus sp. AG-347-K21	GCA_003281305.1	-	-	-	-	-	-	-	-
Prochlorococcus sp. AG-347-K20	GCA_003281315.1	-	-	-	-	-	-	-	-
Prochlorococcus sp. AG-347-K19	GCA_003281335.1	-	-	-	-	-	-	-	-
Prochlorococcus sp. AG-347-K18	GCA_003281365.1	-	-	-	-	-	-	-	-
Prochlorococcus sp. AG-347-K17	GCA_003281385.1	-	-	-	-	-	-	-	-
Prochlorococcus sp. AG-347-K16	GCA_003281405.1	-	-	-	-	-	-	-	-
Prochlorococcus sp. AG-347-K15	GCA_003281415.1	-	-	-	-	-	-	-	-
Prochlorococcus sp. AG-347-K02	GCA_003281445.1	-	-	-	-	-	-	-	-
Prochlorococcus sp. AG-347-J21	GCA_003281455.1	-	-	-	-	-	-	-	-
Prochlorococcus sp. AG-347-J20	GCA_003281485.1	-	-	-	-	-	-	-	-
Prochlorococcus sp. AG-347-J14	GCA_003281505.1	-	-	-	-	-	-	-	-
Prochlorococcus sp. AG-347-J06	GCA_003281525.1	-	-	-	-	-	-	-	-
Prochlorococcus sp. AG-347-J05	GCA_003281545.1	-	-	-	-	-	-	-	-
Prochlorococcus sp. AG-347-I22	GCA_003281565.1	-	-	-	-	-	-	-	-
Prochlorococcus sp. AG-347-I15	GCA_003281585.1	-	-	-	-	-	-	-	-
Prochlorococcus sp. AG-347-I06	GCA_003281605.1	-	-	-	-	-	-	-	-
Prochlorococcus sp. AG-347-I04	GCA_003281625.1	-	-	-	-	-	-	-	-
Prochlorococcus sp. AG-347-G22	GCA_003281635.1	-	-	-	-	-	-	-	-
Prochlorococcus sp. AG-347-G20	GCA_003281645.1	-	-	-	-	-	-	-	-
Prochlorococcus sp. AG-347-E23	GCA_003281685.1	-	-	-	-	-	-	-	-
Prochlorococcus sp. AG-347-C10	GCA_003281705.1	-	-	-	-	-	-	-	-
Prochlorococcus sp. AG-347-B23	GCA_003281715.1	-	-	-	-	-	-	-	-
Prochlorococcus sp. AG-341-N05	GCA_003281925.1	-	-	-	-	-	-	-	-
Prochlorococcus sp. AG-341-L22	GCA_003281955.1	-	-	-	-	-	-	-	-
Prochlorococcus sp. AG-341-K02	GCA_003281965.1	-	-	-	-	-	-	-	-
Prochlorococcus sp. AG-341-I22	GCA_003282005.1	-	-	-	-	-	-	-	-
Prochlorococcus sp. AG-341-E15	GCA_003282025.1	-	-	-	-	-	-	-	-
Prochlorococcus sp. AG-341-A02	GCA_003282045.1	-	-	-	-	-	-	-	-
Prochlorococcus sp. AG-335-I21	GCA_003282225.1	-	-	-	-	-	-	-	-
Prochlorococcus sp. AG-335-P02	GCA_003282235.1	-	-	-	-	-	-	-	-
Prochlorococcus sp. AG-335-I15	GCA_003282285.1	-	-	-	-	-	-	-	-
Prochlorococcus sp. AG-335-D04	GCA_003282305.1	-	-	-	-	-	-	-	-
Prochlorococcus sp. AG-335-D02	GCA_003282325.1	-	-	-	-	-	-	-	-
Prochlorococcus sp. AG-335-E22	GCA_003282345.1	-	-	-	-	-	-	-	-
Prochlorococcus sp. AG-335-F06	GCA_003282355.1	-	-	-	-	-	-	-	-
Prochlorococcus sp. AG-335-B08	GCA_003282385.1	-	-	-	-	-	-	-	-
Prochlorococcus sp. AG-335-C21	GCA_003282405.1	-	-	-	-	-	-	-	-
Prochlorococcus sp. AG-335-A05	GCA_003282425.1	-	-	-	-	-	-	-	-
Prochlorococcus sp. AG-331-M18	GCA_003282515.1	-	-	-	-	-	-	-	-
Prochlorococcus sp. AG-331-K04	GCA_003282535.1	-	-	-	-	-	-	-	-
Prochlorococcus sp. AG-331-J21	GCA_003282565.1	-	-	-	-	-	-	-	-
Prochlorococcus sp. AG-331-J19	GCA_003282585.1	-	-	-	-	-	-	-	-
Prochlorococcus sp. AG-331-E10	GCA_003282595.1	-	-	-	-	-	-	-	-
Prochlorococcus sp. AG-331-F21	GCA_003282615.1	-	-	-	-	-	-	-	-
Prochlorococcus sp. AG-331-D11	GCA_003282645.1	-	-	-	-	-	-	-	-
Prochlorococcus sp. AG-331-D10	GCA_003282665.1	-	-	-	-	-	-	-	-
Prochlorococcus sp. AG-331-C07	GCA_003282695.1	-	-	-	-	-	-	-	-
Prochlorococcus sp. AG-331-B23	GCA_003282725.1	-	-	-	-	-	-	-	-
Prochlorococcus sp. AG-331-B22	GCA_003282745.1	-	-	-	-	-	-	-	-
Prochlorococcus sp. AG-331-A02	GCA_003282755.1	-	-	-	-	-	-	-	-
Prochlorococcus sp. AG-331-A01	GCA_003282785.1	-	-	-	-	-	-	-	-
Synechococcus sp. AG-323-O22	GCA_003283055.1	-	-	-	-	-	-	-	-
Synechococcus sp. AG-323-G20	GCA_003283135.1	-	-	-	-	-	-	-	-
Synechococcus sp. AG-323-F11	GCA_003283165.1	-	-	-	-	-	-	-	-
Synechococcus sp. AG-323-A11	GCA_003283205.1	-	-	-	-	-	-	-	-
Synechococcus sp. AG-323-A01	GCA_003283215.1	-	-	-	-	-	-	-	-
Prochlorococcus sp. AG-321-P21	GCA_003283225.1	-	-	-	-	-	-	-	-
Prochlorococcus sp. AG-321-M21	GCA_003283235.1	-	-	-	-	-	-	-	-
Prochlorococcus sp. AG-321-L23	GCA_003283285.1	-	-	-	-	-	-	-	-
Prochlorococcus sp. AG-321-K11	GCA_003283305.1	-	-	-	-	-	-	-	-
Prochlorococcus sp. AG-321-G21	GCA_003283365.1	-	-	-	-	-	-	-	-
Prochlorococcus sp. AG-321-G20	GCA_003283385.1	-	-	-	-	-	-	-	-
Prochlorococcus sp. AG-321-F02	GCA_003283395.1	-	-	-	-	-	-	-	-
Prochlorococcus sp. AG-321-E21	GCA_003283415.1	-	-	-	-	-	-	-	-
Prochlorococcus sp. AG-321-D23	GCA_003283445.1	-	-	-	-	-	-	-	-
Prochlorococcus sp. AG-321-B15	GCA_003283465.1	-	-	-	-	-	-	-	-
Prochlorococcus sp. AG-321-B08	GCA_003283475.1	-	-	-	-	-	-	-	-
Prochlorococcus sp. AG-316-L21	GCA_003283525.1	-	-	-	-	-	-	-	-
Prochlorococcus sp. AG-316-L16	GCA_003283545.1	-	-	-	-	-	-	-	-
Prochlorococcus sp. AG-315-O03	GCA_003283595.1	-	-	-	-	-	-	-	-
Prochlorococcus sp. AG-315-L02	GCA_003283615.1	-	-	-	-	-	-	-	-
Prochlorococcus sp. AG-315-J23	GCA_003283635.1	-	-	-	-	-	-	-	-
Prochlorococcus sp. AG-315-I14	GCA_003283665.1	-	-	-	-	-	-	-	-
Prochlorococcus sp. AG-315-I10	GCA_003283675.1	-	-	-	-	-	-	-	-
Prochlorococcus sp. AG-315-D17	GCA_003283685.1	-	-	-	-	-	-	-	-
Prochlorococcus sp. AG-315-C22	GCA_003283695.1	-	-	-	-	-	-	-	-
Prochlorococcus sp. AG-315-B03	GCA_003283745.1	-	-	-	-	-	-	-	-
Prochlorococcus sp. AG-311-L21	GCA_003283775.1	-	-	-	-	-	-	-	-
Prochlorococcus sp. AG-311-K21	GCA_003283785.1	-	-	-	-	-	-	-	-
Prochlorococcus sp. AG-311-K14	GCA_003283825.1	-	-	-	-	-	-	-	-
Prochlorococcus sp. AG-311-I02	GCA_003283835.1	-	-	-	-	-	-	-	-
Prochlorococcus sp. AG-316-P23	GCA_003283945.1	-	-	-	-	-	-	-	-
Prochlorococcus sp. AG-316-N23	GCA_003283955.1	-	-	-	-	-	-	-	-
Prochlorococcus sp. AG-316-N21	GCA_003283965.1	-	-	-	-	-	-	-	-
Prochlorococcus sp. AG-316-G21	GCA_003284035.1	-	-	-	-	-	-	-	-
Prochlorococcus sp. AG-316-A05	GCA_003284055.1	-	-	-	-	-	-	-	-
Prochlorococcus sp. AG-315-N18	GCA_003284105.1	-	-	-	-	-	-	-	-
Prochlorococcus sp. AG-315-L09	GCA_003284115.1	-	-	-	-	-	-	-	-
Prochlorococcus sp. AG-315-M16	GCA_003284125.1	-	-	-	-	-	-	-	-
Prochlorococcus sp. AG-315-K21	GCA_003284145.1	-	-	-	-	-	-	-	-
Prochlorococcus sp. AG-315-C08	GCA_003284185.1	-	-	-	-	-	-	-	-
Prochlorococcus sp. AG-315-A03	GCA_003284205.1	-	-	-	-	-	-	-	-
Prochlorococcus sp. AG-311-N19	GCA_003284285.1	-	-	-	-	-	-	-	-
Prochlorococcus sp. AG-311-M23	GCA_003284315.1	-	-	-	-	-	-	-	-
Prochlorococcus sp. AG-311-K22	GCA_003284345.1	-	-	-	-	-	-	-	-
Prochlorococcus sp. AG-311-M15	GCA_003284365.1	-	-	-	-	-	-	-	-
Prochlorococcus sp. AG-311-J23	GCA_003284375.1	-	-	-	-	-	-	-	-
Prochlorococcus sp. AG-311-J05	GCA_003284425.1	-	-	-	-	-	-	-	-
Prochlorococcus sp. AG-311-I09	GCA_003284435.1	-	-	-	-	-	-	-	-
Prochlorococcus sp. AG-311-D23	GCA_003284445.1	-	-	-	-	-	-	-	-
Nostoc punctiforme NIES-2108	GCA_003326195.1	-	-	-	-	-	-	-	-
Nostoc sp. ATCC 43529	GCA_003326205.1	+	-	-	-	-	-	-	-
Nostoc minutum NIES-26	GCA_003326215.1	-	-	-	+	-	-	-	-
Synechococcus sp. MED-G71	GCA_003331225.1	-	-	-	-	-	-	-	-
Synechococcus sp. MED-G69	GCA_003331765.1	-	-	-	-	-	-	-	-
Synechococcus sp. MED-G68	GCA_003331785.1	-	-	-	-	-	-	-	-
Synechococcus sp. MED-G67	GCA_003331795.1	-	-	-	-	-	-	-	-
Fischerella thermalis WC114	GCA_003346965.1	-	-	-	-	-	-	-	-
Microcystis aeruginosa TA09	GCA_003388685.1	-	-	-	-	-	-	-	-
Nostoc sphaeroides	GCA_003443655.1	-	-	-	-	-	-	-	-
Cyanobacteria bacterium UBA8553	GCA_003444555.1	-	-	-	-	-	-	-	-
Richelia sp.	GCA_003447215.1	-	-	-	-	-	-	-	-
Cyanothece sp. UBA12306	GCA_003448685.1	-	-	-	+	-	-	-	-
Cyanobacteria bacterium UBA12227	GCA_003450835.1	-	-	-	-	-	-	-	-
Cyanobacteria bacterium UBA8543	GCA_003454535.1	-	-	-	-	-	-	-	-
Planktothrix sp. UBA8402	GCA_003456035.1	+	-	-	-	-	-	-	-
Planktothrix sp. UBA8407	GCA_003456115.1	+	-	-	-	-	-	-	-
Cyanobacteria bacterium UBA10660	GCA_003482765.1	-	-	-	-	-	-	-	-
Microcoleaceae bacterium UBA11344	GCA_003483675.1	-	-	-	+	-	-	-	-
Cyanobacteria bacterium UBA11371	GCA_003486305.1	-	-	-	-	+	-	-	-
Cyanobacteria bacterium UBA11370	GCA_003486645.1	-	-	-	-	-	-	-	-
Cyanobacteria bacterium UBA11372	GCA_003486675.1	-	-	-	-	-	-	-	-
Cyanobacteria bacterium UBA9273	GCA_003488275.1	-	-	-	-	-	-	-	-
Cyanobacteria bacterium UBA9579	GCA_003499585.1	-	-	-	-	-	-	-	-
Cyanobacteria bacterium UBA9971	GCA_003499955.1	-	-	-	-	-	-	-	-
Cyanobacteria bacterium UBA11366	GCA_003501625.1	-	-	-	-	-	-	-	-
Cyanobacteria bacterium UBA11367	GCA_003501765.1	-	-	-	-	-	-	-	-
Cyanobacteria bacterium UBA11368	GCA_003501785.1	-	-	-	-	+	-	-	-
Cyanobacteria bacterium UBA11369	GCA_003501795.1	-	-	-	-	+	-	-	-
Cyanobacteria bacterium UBA11162	GCA_003504865.1	-	-	-	-	+	-	-	-
Cyanobacteria bacterium UBA8803	GCA_003505715.1	-	-	-	-	-	-	-	-
Cyanobacteria bacterium UBA11166	GCA_003506655.1	-	-	-	-	-	-	-	-
Microcoleaceae bacterium UBA10368	GCA_003506815.1	-	-	-	-	-	-	-	-
Synechococcales bacterium UBA10510	GCA_003508015.1	-	-	-	-	-	-	-	-
Synechococcales bacterium UBA8138	GCA_003509325.1	-	-	-	-	-	-	-	-
Cyanobacteria bacterium UBA11153	GCA_003511885.1	-	-	-	-	-	-	-	-
Cyanobacteria bacterium UBA11159	GCA_003511965.1	-	-	-	-	-	-	-	-
Cyanobacteria bacterium UBA11148	GCA_003512385.1	-	-	-	-	-	-	-	-
Cyanobacteria bacterium UBA11440	GCA_003512505.1	-	-	-	-	-	-	-	-
Cyanobacteria bacterium UBA11149	GCA_003513235.1	-	-	-	-	-	-	-	-
Oscillatoriales bacterium UBA8482	GCA_003514595.1	-	-	-	-	-	-	-	-
Cyanobacteria bacterium UBA11991	GCA_003519785.1	-	-	-	-	-	-	-	-
Cyanobacteria bacterium UBA9226	GCA_003520045.1	-	-	-	-	-	-	-	-
Synechococcus sp. UBA8638	GCA_003523965.1	-	-	-	-	-	-	-	-
Anabaena sp. UBA12330	GCA_003525565.1	-	-	-	-	-	-	+	-
Cyanobacteria bacterium UBA11049	GCA_003534575.1	+	-	-	-	-	-	-	-
Cyanobacteria bacterium UBA11691	GCA_003535175.1	-	-	+	-	+	-	-	-
Synechococcales bacterium UBA12195	GCA_003540145.1	-	-	-	-	-	-	-	-
Microcoleaceae bacterium UBA9251	GCA_003542015.1	-	-	-	-	-	-	-	-
Cyanobacteria bacterium B1Sed10_56	GCA_003550805.1	-	-	-	-	-	-	-	-
Thermosynechococcus elongatus PKUAC-SCTE542	GCA_003555505.2	-	-	-	-	-	-	-	-
Cyanobacteria bacterium CSSed10_82m	GCA_003556305.1	-	-	-	-	-	-	-	-
Nostocaceae cyanobacterium CSSed10_463m	GCA_003556955.1	-	-	-	-	-	-	-	-
Cyanobacteria bacterium CSSed11_75	GCA_003561295.1	-	-	-	-	-	-	-	-
Cyanobacteria bacterium T3Sed10_36R1	GCA_003564835.1	-	-	-	-	-	-	-	-
Cyanobacteria bacterium T3Sed10_376R1m	GCA_003566215.1	-	-	-	-	-	-	-	-
Cyanobacteria bacterium T3Sed10_344R1	GCA_003566335.1	-	-	-	-	-	-	-	-
Cyanobacteria bacterium T3Sed10_304	GCA_003566575.1	-	-	-	-	-	-	-	-
Cyanobacteria bacterium T3Sed10_129	GCA_003567865.1	-	-	-	-	-	-	-	-
cyanobacterium endosymbiont of Rhopalodia gibberula	GCA_003574135.1	-	-	-	-	-	-	-	-
Planktothrix agardhii NIES-204	GCA_003609755.1	-	-	-	-	-	-	-	-
Cyanobacteria bacterium J149	GCA_003693975.1	-	-	-	-	-	-	-	-
Cyanobacteria bacterium J083	GCA_003695125.1	-	-	-	-	-	-	-	-
Cyanobacteria bacterium J069	GCA_003695655.1	-	-	-	-	-	-	-	-
Cyanobacteria bacterium J055	GCA_003695795.1	-	-	-	-	-	-	-	-
Cyanobacteria bacterium J007	GCA_003695985.1	-	-	-	-	-	-	-	-
Cyanobacteria bacterium J003	GCA_003696925.1	-	-	-	-	-	-	-	-
Synechococcus sp. YX04-3	GCA_003712085.1	-	-	-	-	-	-	-	-
Leptolyngbya sp. IPPAS B-1204	GCA_003724315.1	-	-	-	+	-	-	-	-
Microcystis aeruginosa FACHB-524	GCA_003730145.1	-	-	-	-	-	-	-	-
Chroococcales cyanobacterium metabat2.561	GCA_003818365.1	+	-	-	-	-	-	-	-
Okeania hirsuta	GCA_003838225.1	-	-	-	+	-	-	-	-
Aphanothece sacrum FPU1	GCA_003864315.1	-	-	-	-	-	-	-	-
Microcystis viridis NIES-102	GCA_003945305.1	+	-	-	-	-	-	-	-
Synechococcus elongatus UTEX 3055	GCA_003957805.1	-	-	-	-	-	-	-	-
Pseudanabaena sp. ABRG5-3	GCA_003967015.1	-	-	-	+	-	-	-	-
Chlorogloeopsis fritschii PCC 9212	GCA_003990575.1	+	-	-	-	-	-	-	-
Nostoc sp. PCC 7120 = FACHB-418	GCA_003990585.1	-	-	-	-	-	-	-	-
Nostoc commune HK-02	GCA_003990685.1	-	-	-	-	-	-	-	-
Nostoc sp. HK-01	GCA_003990705.1	-	-	-	-	-	-	-	-
Chroococcidiopsis cubana SAG 39.79	GCA_003991895.1	-	-	-	-	-	-	-	-
Trichormus variabilis SAG 1403-4b	GCA_003991935.1	-	-	-	-	-	-	-	-
Cylindrospermum sp. NIES-4074	GCA_003994795.1	-	-	+	-	-	-	-	-
Cyanobacteria bacterium PMG_012	GCA_004172875.1	-	-	-	-	-	-	-	-
Lyngbya confervoides BDU141951	GCA_004212215.1	-	-	-	-	-	-	-	-
Synechococcus sp. MED-G135	GCA_004213055.1	-	-	-	-	-	-	-	-
Prochlorococcus sp. MED-G132	GCA_004213165.1	-	-	-	-	-	-	-	-
Nostocales cyanobacterium	GCA_004292695.1	-	-	+	-	-	-	-	-
Nostocales cyanobacterium	GCA_004293145.1	-	-	-	-	-	-	-	-
Nostocales cyanobacterium	GCA_004293375.1	-	-	+	-	-	-	-	-
Calothrix sp. NIES-4101	GCA_004296455.1	-	-	-	-	-	-	-	-
Phormidium sp. SL48-SHIP	GCA_004299065.1	-	-	-	-	-	-	-	-
Microcystis aeruginosa NIES-4285	GCA_004305995.1	-	-	-	-	-	-	-	-
Westiellopsis prolifica IICB1	GCA_004323185.1	+	-	-	-	+	-	-	-
Synechococcus sp. BS56D	GCA_004332405.1	-	-	-	-	-	-	-	-
Synechococcus sp. BS55D	GCA_004332415.1	-	-	-	-	-	-	-	-
Aphanocapsa feldmannii 277cI	GCA_004768385.1	-	-	-	-	-	-	-	-
Aphanocapsa feldmannii 288cV	GCA_004768435.1	-	-	-	-	-	-	-	-
Planktothrix agardhii CCAP 1459/11A	GCA_005402765.2	+	-	-	-	-	-	-	-
Sphaerospermopsis reniformis	GCA_005402885.1	-	-	-	-	-	-	-	-
Dolichospermum planctonicum	GCA_005402965.1	-	-	-	-	-	-	-	-
Hormoscilla sp. GUM202	GCA_005518205.2	-	-	-	-	-	-	-	-
Synechococcus sp. PCC 11901	GCA_005577135.1	-	-	-	-	-	-	-	-
Prochlorococcus marinus	GCA_005789585.1	-	-	-	-	-	-	-	-
Nostoc sp. PA-18-2419	GCA_005869855.1	-	-	-	-	-	-	+	-
Cylindrospermopsis raciborskii GIHE 2018	GCA_006523545.1	-	-	-	-	-	-	-	-
Pseudanabaena sp. UWO310	GCA_006861605.1	-	-	-	+	-	-	-	-
Pseudanabaena sp. UWO311	GCA_006937785.1	-	-	-	-	-	-	-	-
Microcystis sp. M_QC_C_20170808_M9Col	GCA_007095495.1	+	-	-	-	-	-	-	-
Microcystis sp. M_QC_C_20170808_M3Col	GCA_007095505.1	+	-	-	-	-	-	-	-
Microcystis sp. M_QC_C_20170808_M2Col	GCA_007095515.1	+	-	-	-	-	-	-	-
Microcystis sp. M_OC_Ca_00000000_S217Cul	GCA_007095565.1	+	-	-	-	-	-	-	-
Microcystis sp. M_OC_Ca_00000000_C217Col	GCA_007095585.1	+	-	-	-	-	-	-	-
Microcystis aeruginosa Ma_AC_P_19900807_S300	GCA_007095695.1	+	-	-	-	-	-	-	-
Microcystis sp. Msp_OC_L_20101000_S702	GCA_007095705.1	+	-	-	-	-	-	-	-
Microcystis aeruginosa Ma_MB_F_20061100_S20	GCA_007095885.1	+	-	-	-	-	-	-	-
Microcystis aeruginosa Ma_QC_Ca_00000000_S207	GCA_007095895.1	+	-	-	-	-	-	-	-
Microcystis viridis Mv_BB_P_19951000_S68	GCA_007096005.1	-	-	-	-	-	-	-	-
Microcystis wesenbergii Mw_QC_B_20070930_S4D	GCA_007096105.1	+	-	-	-	-	-	-	-
Microcystis viridis Mv_BB_P_19951000_S68D	GCA_007096475.1	-	-	-	-	-	-	-	-
Microcystis novacekii Mn_MB_F_20050700_S1D	GCA_007096485.1	+	-	-	-	-	-	-	-
Microcystis panniformis Mp_MB_F_20080800_S26D	GCA_007096765.1	+	-	-	-	-	-	-	-
Microcystis panniformis Mp_MB_F_20051200_S9D	GCA_007096805.1	+	-	-	-	-	-	-	-
Leptolyngbyaceae cyanobacterium CSSed162cmB_428R1	GCA_007126585.1	-	-	-	-	-	-	-	-
Phormidium sp.	GCA_007126595.1	-	-	-	-	-	-	-	-
Nodularia sp. (in: Bacteria)	GCA_007127805.1	-	-	-	-	-	-	-	-
Leptolyngbyaceae cyanobacterium CSSed165cm_216	GCA_007135385.1	-	-	-	-	-	-	-	-
Nodosilinea sp. CSSed162cmB_84	GCA_007176735.1	-	-	-	-	-	-	-	-
Synechococcus sp. PNGco_S_binSS4	GCA_007571085.1	-	-	-	-	-	-	-	-
Synechococcus sp. PNGco_C_binVS15	GCA_007571215.1	-	-	-	-	-	-	-	-
Leptolyngbya sp. LCM1.Bin17	GCA_007692715.1	-	-	-	-	-	-	-	-
Nodularia sp. (in: Bacteria)	GCA_007692755.1	-	-	-	-	-	-	-	-
Phormidium sp. GEM2.Bin31	GCA_007693465.1	-	-	-	-	-	-	-	-
Spirulina sp. DLM2.Bin59	GCA_007693875.1	-	-	-	-	-	-	-	-
Gloeocapsa sp. DLM2.Bin57	GCA_007693955.1	-	-	-	-	-	-	-	-
Leptolyngbya sp. DLM2.Bin27	GCA_007694115.1	-	-	-	-	-	-	-	-
Leptolyngbya sp. DLM2.Bin15	GCA_007694125.1	-	-	-	-	-	-	-	-
Cyanobium sp. PLM2.Bin73	GCA_007694915.1	-	-	-	-	-	-	-	-
Arthrospira sp. PLM2.Bin9	GCA_007732545.1	-	-	-	-	-	-	-	-
Calothrix desertica PCC 7102	GCA_007830875.1	-	-	-	-	-	-	-	-
Euhalothece natronophila	GCA_007904085.1	-	-	-	-	-	-	-	-
Microcystis aeruginosa 11-30S32	GCA_007990565.1	+	-	-	-	-	-	-	-
cyanobiont of Ornithocercus magnificus	GCA_007996965.1	-	-	-	-	-	-	-	-
Dolichospermum sp. UHCC 0315A	GCA_008121535.1	+	-	-	-	-	-	-	-
Microcystis aeruginosa KLA2	GCA_008257445.1	-	-	-	-	-	-	-	-
Thermosynechococcus sp. CL-1	GCA_008386235.1	-	-	-	-	-	-	-	-
Microcystis aeruginosa NIES-2520	GCA_008579325.1	+	-	-	-	-	-	-	-
Microcystis aeruginosa NIES-2521	GCA_008579445.1	-	-	-	-	-	-	-	-
Microcystis aeruginosa NIES-2522	GCA_008579565.1	-	-	-	-	-	+	-	+
Microcystis aeruginosa NIES-4264	GCA_008579685.1	-	-	-	-	-	-	-	+
Microcystis aeruginosa EAWAG127a	GCA_008757435.1	-	-	-	-	-	-	-	-
Synechococcus sp. RSCCF101	GCA_008807075.1	-	-	-	-	-	-	-	-
Nostoc sphaeroides CCNUC1	GCA_009372195.1	-	-	-	-	+	-	-	-
Trichormus variabilis FACHB-319	GCA_009498015.1	-	-	-	-	-	-	-	-
Synechococcus elongatus PCC 11802	GCA_009498715.1	-	-	-	-	-	-	-	-
Planktothrix sp. PCC 11201	GCA_900009135.2	+	-	-	-	-	-	-	-
Planktothrix tepida PCC 9214	GCA_900009145.1	-	+	-	-	-	+	-	-
Planktothrix paucivesiculata PCC 9631	GCA_900009265.2	-	-	-	-	-	-	-	-
Planktothrix rubescens NIVA-CYA 18	GCA_900009275.2	+	-	-	-	-	-	-	-
Planktothrix serta PCC 8927	GCA_900010725.2	-	-	-	+	-	-	-	-
Candidatus Synechococcus spongiarum	GCA_900047545.1	-	-	-	-	-	-	-	-
Cyanobium sp. NIES-981	GCA_900088535.1	-	-	-	-	-	-	-	-
Phormidium lacuna HE10JO	GCA_900149785.2	-	-	-	-	-	-	-	-
Synechococcus sp. 7002	GCA_900177825.1	-	-	-	-	-	-	-	-
Calothrix rhizosoleniae SC01	GCA_900185595.1	-	-	-	-	-	+	-	-
Synechococcus sp. N32	GCA_900473895.1	-	-	-	-	-	-	-	-
Synechococcus sp. N5	GCA_900473925.1	-	-	-	-	-	-	-	-
Synechococcus sp. UW105	GCA_900473935.1	-	-	-	-	-	-	-	-
Synechococcus sp. GEYO	GCA_900473955.1	-	-	-	-	-	-	-	-
Synechococcus sp. UW179A	GCA_900473965.1	-	-	-	-	-	-	-	-
Synechococcus sp. N26	GCA_900473975.1	-	-	-	-	-	-	-	-
Synechococcus sp. UW106	GCA_900474015.1	-	-	-	-	-	-	-	-
Synechococcus sp. N19	GCA_900474045.1	-	-	-	-	-	-	-	-
Synechococcus sp. UW86	GCA_900474085.1	-	-	-	-	-	-	-	-
Synechococcus sp. UW69	GCA_900474185.1	-	-	-	-	-	-	-	-
Synechococcus sp. UW179B	GCA_900474245.1	-	-	-	-	-	-	-	-
Synechococcus sp. UW140	GCA_900474295.1	-	-	-	-	-	-	-	-
Hyella patelloides LEGE 07179	GCA_900659865.1	-	-	-	+	+	-	-	-
uncultured Synechococcaceae cyanobacterium	GCA_902537275.1	-	-	-	-	-	-	-	-
uncultured Synechococcus sp.	GCA_902616255.1	-	-	-	-	-	-	-	-
Nostoc calcicola FACHB-389	GCA_001904715.1	-	+	-	+	-	-	-	-
Leptolyngbya sp. FACHB-1624	GCA_014695405.1	-	-	-	-	-	-	-	-
Sphaerospermopsis sp. FACHB-1094	GCA_014696195.1	-	-	-	-	-	-	-	-
Microcystis wesenbergii FACHB-1339	GCA_014696215.1	-	-	-	-	-	-	-	-
Anabaena sp. FACHB-1237	GCA_014696225.1	-	-	-	-	-	-	-	-
Sphaerospermopsis sp. FACHB-1194	GCA_014696235.1	-	-	-	-	-	-	-	-
Planktothrix sp. FACHB-1375	GCA_014696265.1	-	-	-	-	-	-	-	-
Calothrix membranacea FACHB-236	GCA_014696315.1	-	-	-	-	-	-	-	-
Anabaena sp. FACHB-1250	GCA_014696335.1	-	-	-	-	-	-	-	-
Pseudanabaena sp. FACHB-1277	GCA_014696345.1	-	-	-	-	-	-	-	-
Pseudanabaena sp. FACHB-1998	GCA_014696355.1	-	-	-	-	-	-	-	-
Pseudanabaena sp. FACHB-723	GCA_014696385.1	-	-	-	-	-	-	-	-
Calothrix anomala FACHB-343	GCA_014696435.1	-	-	-	-	-	-	+	-
Limnothrix sp. FACHB-1088	GCA_014696455.1	-	-	-	-	-	-	-	-
Limnothrix sp. FACHB-1083	GCA_014696485.1	-	-	-	-	-	-	-	-
Calothrix sp. FACHB-168	GCA_014696495.1	-	-	-	-	-	-	-	-
Calothrix parietina FACHB-288	GCA_014696555.1	-	-	-	-	-	-	+	-
Calothrix sp. FACHB-1219	GCA_014696565.1	-	-	-	-	-	-	-	-
Nostoc linckia FACHB-104	GCA_014696615.1	-	-	-	-	-	-	-	-
Nostoc sp. FACHB-888	GCA_014696655.1	-	-	-	-	-	-	+	-
Phormidium tenue FACHB-1052	GCA_014696675.1	-	-	-	-	-	-	-	-
Pseudanabaena sp. FACHB-2040	GCA_014696715.1	-	-	-	-	-	-	-	-
Anabaena sp. FACHB-1391	GCA_014696755.1	-	-	-	-	-	-	-	-
Aphanizomenon flos-aquae FACHB-1040	GCA_014696815.1	-	-	-	-	-	+	-	-
Anabaena sphaerica FACHB-251	GCA_014696825.1	-	-	-	-	-	-	-	-
Microcystis wesenbergii FACHB-1317	GCA_014696875.1	-	-	-	-	-	-	-	-
Chroococcidiopsis sp. FACHB-1243	GCA_014696895.1	-	-	-	-	-	-	-	-
Nostoc sp. FACHB-190	GCA_014696905.1	-	-	-	-	-	-	-	-
Pseudanabaena sp. FACHB-1050	GCA_014696925.1	-	-	-	-	-	-	-	-
Alkalinema sp. FACHB-956	GCA_014697025.1	-	-	-	-	-	-	-	-
Calothrix sp. FACHB-156	GCA_014697055.1	+	-	-	+	-	-	-	-
Anabaena subtropica FACHB-260	GCA_014697105.1	-	-	-	-	-	-	-	-
Anabaena minutissima FACHB-250	GCA_014697125.1	-	-	-	-	-	-	-	-
Anabaena variabilis FACHB-171	GCA_014697155.1	-	-	-	-	-	-	-	-
Cylindrospermum sp. FACHB-282	GCA_014697195.1	-	-	-	-	-	-	-	-
Phormidium sp. FACHB-1136	GCA_014697375.1	-	-	-	-	-	-	-	-
Nostoc sp. FACHB-110	GCA_014697425.1	-	-	-	-	+	-	-	-
Nostoc sp. FACHB-145	GCA_014697455.1	-	-	-	-	-	-	-	-
Nostoc sp. FACHB-152	GCA_014697475.1	-	-	-	-	-	-	-	-
Anabaena sp. FACHB-83	GCA_014697485.1	-	-	-	-	-	-	-	-
Nostoc sp. FACHB-87	GCA_014697495.1	-	-	-	-	-	-	-	-
Fischerella sp. FACHB-380	GCA_014697535.1	-	-	-	-	-	-	-	-
Oscillatoria sp. FACHB-1407	GCA_014697545.1	-	-	-	-	-	-	-	-
Planktothrix sp. FACHB-1365	GCA_014697575.1	-	+	-	-	-	-	-	-
Nostoc sp. FACHB-280	GCA_014697615.1	-	-	-	-	-	-	-	-
Anabaena azotica FACHB-119	GCA_014697625.1	-	-	-	-	-	-	-	-
Desmonostoc muscorum FACHB-395	GCA_014698035.1	-	-	-	-	-	-	-	-
Aulosira sp. FACHB-615	GCA_014698045.1	-	-	-	-	-	-	-	-
Nostoc sp. FACHB-133	GCA_014698055.1	-	+	-	-	-	-	-	-
Nostoc flagelliforme FACHB-838	GCA_014698065.1	-	-	-	-	-	-	-	-
Nostoc sp. FACHB-973	GCA_014698115.1	-	+	-	-	-	-	-	-
Limnothrix sp. FACHB-881	GCA_014698135.1	-	-	-	-	-	-	-	-
Oscillatoria sp. FACHB-1406	GCA_014698145.1	-	-	-	-	-	-	-	-
Planktothricoides sp. FACHB-1370	GCA_014698175.1	-	-	-	-	-	-	-	-
Limnothrix sp. FACHB-708	GCA_014698215.1	-	-	-	-	-	-	-	-
Aphanizomenon flos-aquae FACHB-1290	GCA_014698295.1	-	-	-	-	-	-	-	-
Anabaena lutea FACHB-196	GCA_014698305.1	-	-	-	-	-	-	-	-
Anabaena variabilis FACHB-164	GCA_014698355.1	-	-	-	-	-	-	-	-
Microcystis flos-aquae FACHB-1344	GCA_014698375.1	+	-	-	-	-	-	-	-
Nostoc spongiaeforme FACHB-130	GCA_014698475.1	-	-	-	-	-	-	-	-
Nostoc punctiforme FACHB-252	GCA_014698495.1	-	-	-	-	+	-	-	-
Nostoc foliaceum FACHB-393	GCA_014698505.1	-	-	-	-	-	-	-	-
Nostoc linckia FACHB-391	GCA_014698525.1	-	-	-	-	-	-	-	-
Planktothricoides sp. FACHB-1261	GCA_014698535.1	-	-	-	-	-	-	-	-
Synechocystis sp. FACHB-383	GCA_014698605.1	-	-	-	-	-	-	-	-
Nostoc sp. FACHB-857	GCA_014698635.1	-	-	-	-	-	-	-	-
Aphanizomenon flos-aquae FACHB-1416	GCA_014698695.1	-	-	-	-	-	-	-	-
Anabaena catenula FACHB-362	GCA_014698735.1	-	-	-	-	-	-	-	-
Nostoc sp. FACHB-892	GCA_014698795.1	-	-	-	-	-	-	-	-
Richelia sinica FACHB-800	GCA_014698825.1	-	-	-	-	-	-	-	-
Nostoc paludosum FACHB-159	GCA_014698835.1	-	-	-	-	-	-	-	-
Coleofasciculus sp. FACHB-1120	GCA_014698845.1	-	-	-	-	-	-	-	-
Phormidium tenue FACHB-886	GCA_014764505.1	-	-	-	-	-	-	-	-
